# Supplementary material for: Unified approach to prenylated indole alkaloids: total syntheses of (–)-17-hydroxy-citrinalin B, (+)-stephacidin A, and (+)-notoamide I
Source: Chem Sci. 2015 Jun 18;6(8):5048–52. doi: 10.1039/c5sc01977j (PMC4583210; doi:10.1039/c5sc01977j)
Supplement: Supplementary file 2 [file SC-006-C5SC01977J-s002.cif]

# Electronic Supplementary Material (ESI) for Chemical Science.
# This journal is © The Royal Society of Chemistry 2015

####################################################################### 
# 
# This file contains crystal structure data downloaded from the 
# Cambridge Structural Database (CSD) hosted by the Cambridge 
# Crystallographic Data Centre (CCDC).
# 
# Full information about CCDC data access policies and citation 
# guidelines are available at http://www.ccdc.cam.ac.uk/access/V1 
# 
# Audit and citation data items may have been added by the CCDC. 
# Please retain this information to preserve the provenance of 
# this file and to allow appropriate attribution of the data. 
# 
#######################################################################

data_sarpong38
_database_code_depnum_ccdc_archive 'CCDC 1400755'
_audit_update_record             
;
2015-05-13 deposited with the CCDC.
2015-06-18 downloaded from the CCDC.
;

_audit_creation_method           SHELXL-2012
_chemical_name_systematic        
; 
 sarpong38 
;
_chemical_name_common            EM03-093B
_chemical_melting_point          ?
_chemical_formula_moiety         ?
_chemical_formula_sum            'C15 H20 N2 O3'
_chemical_formula_weight         276.33

loop_
_atom_type_symbol
_atom_type_description
_atom_type_scat_dispersion_real
_atom_type_scat_dispersion_imag
_atom_type_scat_source
C C 0.0181 0.0091 'International Tables Vol C Tables 4.2.6.8 and 6.1.1.4'
H H 0.0000 0.0000 'International Tables Vol C Tables 4.2.6.8 and 6.1.1.4'
N N 0.0311 0.0180 'International Tables Vol C Tables 4.2.6.8 and 6.1.1.4'
O O 0.0492 0.0322 'International Tables Vol C Tables 4.2.6.8 and 6.1.1.4'

_space_group_crystal_system      monoclinic
_space_group_IT_number           4
_space_group_name_H-M_alt        'P 21'
_space_group_name_Hall           'P 2yb'

_diffrn_refln_scan_width         1.0
_diffrn_refln_scan_rate          10
_space_group.centring_type       primitive

_shelx_space_group_comment       
; 
The symmetry employed for this shelxl refinement is uniquely defined 
by the following loop, which should always be used as a source of 
symmetry information in preference to the above space-group names. 
They are only intended as comments. 
;

loop_
_space_group_symop_operation_xyz
'x, y, z'
'-x, y+1/2, -z'

_cell_length_a                   7.9384(5)
_cell_length_b                   7.0246(5)
_cell_length_c                   12.9394(8)
_cell_angle_alpha                90
_cell_angle_beta                 98.464(4)
_cell_angle_gamma                90
_cell_volume                     713.69(8)
_cell_formula_units_Z            2
_cell_measurement_temperature    100(2)
_cell_measurement_reflns_used    7066
_cell_measurement_theta_min      3.45
_cell_measurement_theta_max      68.29

_exptl_crystal_description       blade
_exptl_crystal_colour            colorless
_exptl_crystal_density_meas      ?
_exptl_crystal_density_method    ?
_exptl_crystal_density_diffrn    1.286
_exptl_crystal_F_000             296
_exptl_transmission_factor_min   ?
_exptl_transmission_factor_max   ?
_exptl_crystal_size_max          0.100
_exptl_crystal_size_mid          0.040
_exptl_crystal_size_min          0.020
_exptl_absorpt_coefficient_mu    0.734
_shelx_estimated_absorpt_T_min   0.930
_shelx_estimated_absorpt_T_max   0.985
_exptl_absorpt_correction_type   multi-scan
_exptl_absorpt_correction_T_min  0.864
_exptl_absorpt_correction_T_max  0.929
_exptl_absorpt_process_details   SADABS

_exptl_special_details           
; 
 ? 
;

_diffrn_ambient_temperature      100(2)
_diffrn_radiation_wavelength     1.54178
_diffrn_radiation_type           CuK\a
_diffrn_source                   'microfocus rotating anode'
_diffrn_measurement_device_type  'Bruker APEX-II CCD'
_diffrn_measurement_method       'phi and omega scans'
_diffrn_detector_area_resol_mean 8.366
_diffrn_reflns_number            10468
_diffrn_reflns_av_unetI/netI     0.0220
_diffrn_reflns_av_R_equivalents  0.0262
_diffrn_reflns_limit_h_min       -9
_diffrn_reflns_limit_h_max       9
_diffrn_reflns_limit_k_min       -8
_diffrn_reflns_limit_k_max       7
_diffrn_reflns_limit_l_min       -15
_diffrn_reflns_limit_l_max       15
_diffrn_reflns_theta_min         3.453
_diffrn_reflns_theta_max         68.368
_diffrn_reflns_theta_full        67.000
_diffrn_measured_fraction_theta_max 0.996
_diffrn_measured_fraction_theta_full 0.999
_diffrn_reflns_Laue_measured_fraction_max 0.996
_diffrn_reflns_Laue_measured_fraction_full 0.999
_diffrn_reflns_point_group_measured_fraction_max 0.966
_diffrn_reflns_point_group_measured_fraction_full 0.973
_reflns_number_total             2538
_reflns_number_gt                2449
_reflns_threshold_expression     'I > 2\s(I)'
_reflns_Friedel_coverage         0.783
_reflns_Friedel_fraction_max     0.931
_reflns_Friedel_fraction_full    0.942

_reflns_special_details          
; 
 Reflections were merged by SHELXL according to the crystal 
 class for the calculation of statistics and refinement. 
  
 _reflns_Friedel_fraction is defined as the number of unique 
 Friedel pairs measured divided by the number that would be 
 possible theoretically, ignoring centric projections and 
 systematic absences. 
;

_computing_data_collection       'Bruker APEX2'
_computing_cell_refinement       'Bruker SAINT'
_computing_data_reduction        'Bruker SAINT'
_computing_structure_solution    SIR-2011
_computing_structure_refinement  SHELXL-2012
_computing_molecular_graphics    ORTEP-32
_computing_publication_material  WinGX

_refine_special_details          
; 
 ? 
;
_refine_ls_structure_factor_coef Fsqd
_refine_ls_matrix_type           full
_refine_ls_weighting_scheme      calc
_refine_ls_weighting_details     
; 
 w=1/[\s^2^(Fo^2^)+(0.0709P)^2^+0.1688P] 
 where P=(Fo^2^+2Fc^2^)/3 
;
_atom_sites_solution_primary     direct
_atom_sites_solution_secondary   difmap
_atom_sites_solution_hydrogens   geom
_refine_ls_hydrogen_treatment    constr
_refine_ls_extinction_method     none
_refine_ls_extinction_coef       .
_refine_ls_abs_structure_details 
; 
 Flack x determined using 1051 quotients [(I+)-(I-)]/[(I+)+(I-)] 
 (Parsons and Flack (2004), Acta Cryst. A60, s61). 
;
_refine_ls_abs_structure_Flack   0.09(8)
_chemical_absolute_configuration ad
_refine_ls_number_reflns         2538
_refine_ls_number_parameters     184
_refine_ls_number_restraints     1
_refine_ls_R_factor_all          0.0403
_refine_ls_R_factor_gt           0.0390
_refine_ls_wR_factor_ref         0.1078
_refine_ls_wR_factor_gt          0.1064
_refine_ls_goodness_of_fit_ref   1.067
_refine_ls_restrained_S_all      1.067
_refine_ls_shift/su_max          0.000
_refine_ls_shift/su_mean         0.000

loop_
_atom_site_label
_atom_site_type_symbol
_atom_site_fract_x
_atom_site_fract_y
_atom_site_fract_z
_atom_site_U_iso_or_equiv
_atom_site_adp_type
_atom_site_occupancy
_atom_site_site_symmetry_order
_atom_site_calc_flag
_atom_site_refinement_flags_posn
_atom_site_refinement_flags_adp
_atom_site_refinement_flags_occupancy
_atom_site_disorder_assembly
_atom_site_disorder_group
C1 C 0.3422(3) 0.9265(4) 0.7290(2) 0.0213(6) Uani 1 1 d . . . . .
C2 C 0.4152(3) 1.0654(4) 0.6533(2) 0.0252(6) Uani 1 1 d . . . . .
H2A H 0.4373 1.1907 0.6877 0.030 Uiso 1 1 calc R U . . .
H2B H 0.5247 1.0153 0.6368 0.030 Uiso 1 1 calc R U . . .
C3 C 0.2904(3) 1.0899(5) 0.5523(2) 0.0303(6) Uani 1 1 d . . . . .
H3A H 0.3418 1.1742 0.5042 0.036 Uiso 1 1 calc R U . . .
H3B H 0.2693 0.9645 0.5179 0.036 Uiso 1 1 calc R U . . .
C4 C 0.1232(3) 1.1738(4) 0.5726(2) 0.0272(6) Uani 1 1 d . . . . .
C5 C 0.0650(3) 1.1278(4) 0.67858(19) 0.0236(6) Uani 1 1 d . . . . .
C6 C 0.1430(3) 0.9323(4) 0.7160(2) 0.0212(5) Uani 1 1 d . . . . .
H6 H 0.1032 0.8411 0.6583 0.025 Uiso 1 1 calc R U . . .
C7 C 0.0845(3) 0.8469(4) 0.8138(2) 0.0236(5) Uani 1 1 d . . . . .
H7A H -0.0412 0.8551 0.8067 0.028 Uiso 1 1 calc R U . . .
H7B H 0.1162 0.7106 0.8185 0.028 Uiso 1 1 calc R U . . .
C8 C 0.1608(3) 0.9456(4) 0.9136(2) 0.0251(6) Uani 1 1 d . . . . .
H8 H 0.1077 1.0742 0.9164 0.030 Uiso 1 1 calc R U . . .
C9 C 0.1460(3) 0.8392(5) 1.0146(2) 0.0288(6) Uani 1 1 d . . . . .
H9 H 0.0307 0.8590 1.0353 0.035 Uiso 1 1 calc R U . . .
C10 C 0.2824(4) 0.9376(5) 1.0920(2) 0.0315(6) Uani 1 1 d . . . . .
H10A H 0.3185 0.8555 1.1534 0.038 Uiso 1 1 calc R U . . .
H10B H 0.2396 1.0597 1.1162 0.038 Uiso 1 1 calc R U . . .
C11 C 0.4310(4) 0.9715(4) 1.0300(2) 0.0278(6) Uani 1 1 d . . . . .
H11A H 0.4860 1.0961 1.0479 0.033 Uiso 1 1 calc R U . . .
H11B H 0.5175 0.8696 1.0436 0.033 Uiso 1 1 calc R U . . .
C12 C 0.4368(3) 0.9595(4) 0.84078(19) 0.0217(5) Uani 1 1 d . . . . .
C13 C 0.3927(3) 0.7318(4) 0.7019(2) 0.0262(6) Uani 1 1 d . . . . .
C14 C 0.1176(4) 1.3004(4) 0.7498(2) 0.0298(6) Uani 1 1 d . . . . .
H14A H 0.0848 1.4182 0.7114 0.045 Uiso 1 1 calc R U . . .
H14B H 0.2412 1.2989 0.7713 0.045 Uiso 1 1 calc R U . . .
H14C H 0.0602 1.2938 0.8117 0.045 Uiso 1 1 calc R U . . .
C15 C -0.1302(3) 1.1140(5) 0.6608(2) 0.0310(6) Uani 1 1 d . . . . .
H15A H -0.1710 1.0955 0.7279 0.047 Uiso 1 1 calc R U . . .
H15B H -0.1656 1.0060 0.6147 0.047 Uiso 1 1 calc R U . . .
H15C H -0.1785 1.2317 0.6282 0.047 Uiso 1 1 calc R U . . .
N1 N 0.3476(3) 0.9679(3) 0.92025(16) 0.0231(5) Uani 1 1 d . . . . .
N2 N 0.4323(3) 0.5815(4) 0.6786(2) 0.0397(7) Uani 1 1 d . . . . .
O1 O 0.0400(3) 1.2762(4) 0.51012(17) 0.0425(6) Uani 1 1 d . . . . .
O2 O 0.1768(3) 0.6432(3) 1.00132(16) 0.0329(5) Uani 1 1 d . . . . .
H2 H 0.2546 0.6065 1.0482 0.049 Uiso 1 1 calc R U . . .
O3 O 0.5946(2) 0.9707(3) 0.85313(14) 0.0296(5) Uani 1 1 d . . . . .

loop_
_atom_site_aniso_label
_atom_site_aniso_U_11
_atom_site_aniso_U_22
_atom_site_aniso_U_33
_atom_site_aniso_U_23
_atom_site_aniso_U_13
_atom_site_aniso_U_12
C1 0.0188(11) 0.0219(14) 0.0232(12) -0.0015(10) 0.0029(9) -0.0012(9)
C2 0.0205(12) 0.0290(15) 0.0266(13) 0.0002(11) 0.0049(10) -0.0035(11)
C3 0.0258(13) 0.0406(18) 0.0251(13) 0.0026(12) 0.0056(10) -0.0024(12)
C4 0.0239(12) 0.0347(16) 0.0223(12) 0.0021(12) 0.0016(10) -0.0030(12)
C5 0.0204(12) 0.0293(15) 0.0214(12) 0.0030(11) 0.0038(9) 0.0016(10)
C6 0.0184(11) 0.0232(14) 0.0221(11) -0.0013(10) 0.0028(9) -0.0037(10)
C7 0.0191(11) 0.0235(14) 0.0283(13) 0.0037(11) 0.0044(10) -0.0006(10)
C8 0.0251(12) 0.0237(14) 0.0277(13) 0.0054(11) 0.0081(10) 0.0030(11)
C9 0.0274(14) 0.0323(16) 0.0283(14) 0.0089(12) 0.0096(11) 0.0048(12)
C10 0.0417(16) 0.0296(16) 0.0246(13) 0.0023(11) 0.0101(11) 0.0032(13)
C11 0.0367(14) 0.0255(15) 0.0210(12) -0.0020(11) 0.0036(10) -0.0082(12)
C12 0.0225(12) 0.0185(13) 0.0239(12) -0.0005(11) 0.0030(9) -0.0020(10)
C13 0.0220(12) 0.0282(15) 0.0286(13) -0.0016(11) 0.0047(10) -0.0011(11)
C14 0.0389(15) 0.0219(15) 0.0299(13) 0.0036(11) 0.0089(11) 0.0035(11)
C15 0.0217(13) 0.0423(18) 0.0295(13) 0.0068(13) 0.0053(10) 0.0048(11)
N1 0.0256(11) 0.0210(11) 0.0230(10) 0.0016(10) 0.0041(8) -0.0034(9)
N2 0.0368(13) 0.0312(15) 0.0519(17) -0.0089(12) 0.0093(12) 0.0001(11)
O1 0.0340(12) 0.0636(18) 0.0300(10) 0.0167(11) 0.0050(9) 0.0088(10)
O2 0.0300(10) 0.0257(11) 0.0396(11) 0.0119(9) -0.0062(8) -0.0032(8)
O3 0.0207(9) 0.0421(12) 0.0252(9) -0.0019(9) 0.0009(7) -0.0067(9)

_geom_special_details            
; 
 All esds (except the esd in the dihedral angle between two l.s. planes) 
 are estimated using the full covariance matrix.  The cell esds are taken 
 into account individually in the estimation of esds in distances, angles 
 and torsion angles; correlations between esds in cell parameters are only 
 used when they are defined by crystal symmetry.  An approximate (isotropic) 
 treatment of cell esds is used for estimating esds involving l.s. planes. 
;

loop_
_geom_bond_atom_site_label_1
_geom_bond_atom_site_label_2
_geom_bond_distance
_geom_bond_site_symmetry_2
_geom_bond_publ_flag
C1 C13 1.481(4) . ?
C1 C12 1.546(3) . ?
C1 C2 1.554(4) . ?
C1 C6 1.566(3) . ?
C2 C3 1.529(4) . ?
C2 H2A 0.9900 . ?
C2 H2B 0.9900 . ?
C3 C4 1.510(4) . ?
C3 H3A 0.9900 . ?
C3 H3B 0.9900 . ?
C4 O1 1.204(4) . ?
C4 C5 1.544(4) . ?
C5 C15 1.536(3) . ?
C5 C14 1.542(4) . ?
C5 C6 1.554(4) . ?
C6 C7 1.532(3) . ?
C6 H6 1.0000 . ?
C7 C8 1.512(4) . ?
C7 H7A 0.9900 . ?
C7 H7B 0.9900 . ?
C8 N1 1.480(3) . ?
C8 C9 1.525(4) . ?
C8 H8 1.0000 . ?
C9 O2 1.413(4) . ?
C9 C10 1.528(4) . ?
C9 H9 1.0000 . ?
C10 C11 1.539(4) . ?
C10 H10A 0.9900 . ?
C10 H10B 0.9900 . ?
C11 N1 1.476(3) . ?
C11 H11A 0.9900 . ?
C11 H11B 0.9900 . ?
C12 O3 1.242(3) . ?
C12 N1 1.333(3) . ?
C13 N2 1.155(4) . ?
C14 H14A 0.9800 . ?
C14 H14B 0.9800 . ?
C14 H14C 0.9800 . ?
C15 H15A 0.9800 . ?
C15 H15B 0.9800 . ?
C15 H15C 0.9800 . ?
O2 H2 0.8400 . ?

loop_
_geom_angle_atom_site_label_1
_geom_angle_atom_site_label_2
_geom_angle_atom_site_label_3
_geom_angle
_geom_angle_site_symmetry_1
_geom_angle_site_symmetry_3
_geom_angle_publ_flag
C13 C1 C12 104.4(2) . . ?
C13 C1 C2 106.9(2) . . ?
C12 C1 C2 108.7(2) . . ?
C13 C1 C6 107.7(2) . . ?
C12 C1 C6 116.1(2) . . ?
C2 C1 C6 112.4(2) . . ?
C3 C2 C1 110.8(2) . . ?
C3 C2 H2A 109.5 . . ?
C1 C2 H2A 109.5 . . ?
C3 C2 H2B 109.5 . . ?
C1 C2 H2B 109.5 . . ?
H2A C2 H2B 108.1 . . ?
C4 C3 C2 111.7(2) . . ?
C4 C3 H3A 109.3 . . ?
C2 C3 H3A 109.3 . . ?
C4 C3 H3B 109.3 . . ?
C2 C3 H3B 109.3 . . ?
H3A C3 H3B 107.9 . . ?
O1 C4 C3 121.7(2) . . ?
O1 C4 C5 121.0(3) . . ?
C3 C4 C5 117.3(2) . . ?
C15 C5 C14 108.5(2) . . ?
C15 C5 C4 107.9(2) . . ?
C14 C5 C4 106.0(2) . . ?
C15 C5 C6 109.7(2) . . ?
C14 C5 C6 116.6(2) . . ?
C4 C5 C6 107.7(2) . . ?
C7 C6 C5 116.6(2) . . ?
C7 C6 C1 109.0(2) . . ?
C5 C6 C1 113.9(2) . . ?
C7 C6 H6 105.4 . . ?
C5 C6 H6 105.4 . . ?
C1 C6 H6 105.4 . . ?
C8 C7 C6 113.2(2) . . ?
C8 C7 H7A 108.9 . . ?
C6 C7 H7A 108.9 . . ?
C8 C7 H7B 108.9 . . ?
C6 C7 H7B 108.9 . . ?
H7A C7 H7B 107.8 . . ?
N1 C8 C7 111.7(2) . . ?
N1 C8 C9 101.9(2) . . ?
C7 C8 C9 115.8(2) . . ?
N1 C8 H8 109.0 . . ?
C7 C8 H8 109.0 . . ?
C9 C8 H8 109.0 . . ?
O2 C9 C8 109.7(2) . . ?
O2 C9 C10 113.7(2) . . ?
C8 C9 C10 101.7(2) . . ?
O2 C9 H9 110.5 . . ?
C8 C9 H9 110.5 . . ?
C10 C9 H9 110.5 . . ?
C9 C10 C11 104.6(2) . . ?
C9 C10 H10A 110.8 . . ?
C11 C10 H10A 110.8 . . ?
C9 C10 H10B 110.8 . . ?
C11 C10 H10B 110.8 . . ?
H10A C10 H10B 108.9 . . ?
N1 C11 C10 103.3(2) . . ?
N1 C11 H11A 111.1 . . ?
C10 C11 H11A 111.1 . . ?
N1 C11 H11B 111.1 . . ?
C10 C11 H11B 111.1 . . ?
H11A C11 H11B 109.1 . . ?
O3 C12 N1 122.6(2) . . ?
O3 C12 C1 118.1(2) . . ?
N1 C12 C1 119.2(2) . . ?
N2 C13 C1 178.5(3) . . ?
C5 C14 H14A 109.5 . . ?
C5 C14 H14B 109.5 . . ?
H14A C14 H14B 109.5 . . ?
C5 C14 H14C 109.5 . . ?
H14A C14 H14C 109.5 . . ?
H14B C14 H14C 109.5 . . ?
C5 C15 H15A 109.5 . . ?
C5 C15 H15B 109.5 . . ?
H15A C15 H15B 109.5 . . ?
C5 C15 H15C 109.5 . . ?
H15A C15 H15C 109.5 . . ?
H15B C15 H15C 109.5 . . ?
C12 N1 C11 121.9(2) . . ?
C12 N1 C8 126.3(2) . . ?
C11 N1 C8 111.15(19) . . ?
C9 O2 H2 109.5 . . ?

_refine_diff_density_max         0.648
_refine_diff_density_min         -0.174
_refine_diff_density_rms         0.048

_shelxl_version_number           2012-9

_shelx_res_file                  
; 
TITL sarpong38_0m in P2(1) 
CELL  1.54178   7.9384   7.0246  12.9394   90.000   98.464   90.000 
ZERR     2.00   0.0005   0.0005   0.0008    0.000    0.004    0.000 
LATT  -1 
SYMM  - X, 1/2 + Y, - Z 
SFAC  C    H    N    O 
UNIT  30   40   4    6 
MERG   2 
FMAP   2 
PLAN   25 
SIZE     0.02   0.04   0.10 
ACTA   134.00 
BOND   $H 
LIST   4 
WPDB  -2 
L.S.   8 
TEMP  -173.00 
WGHT    0.070900    0.168800 
FVAR       1.38726 
C1    1    0.342162    0.926469    0.728959    11.00000    0.01875    0.02190 = 
         0.02319   -0.00149    0.00285   -0.00123 
C2    1    0.415179    1.065428    0.653322    11.00000    0.02047    0.02900 = 
         0.02655    0.00022    0.00489   -0.00347 
AFIX  23 
H2A   2    0.437294    1.190723    0.687676    11.00000   -1.20000 
H2B   2    0.524659    1.015296    0.636761    11.00000   -1.20000 
AFIX   0 
C3    1    0.290439    1.089891    0.552306    11.00000    0.02580    0.04063 = 
         0.02512    0.00259    0.00563   -0.00243 
AFIX  23 
H3A   2    0.341845    1.174216    0.504174    11.00000   -1.20000 
H3B   2    0.269271    0.964499    0.517916    11.00000   -1.20000 
AFIX   0 
C4    1    0.123224    1.173807    0.572587    11.00000    0.02392    0.03474 = 
         0.02229    0.00207    0.00155   -0.00298 
C5    1    0.065012    1.127846    0.678582    11.00000    0.02038    0.02930 = 
         0.02139    0.00295    0.00380    0.00162 
C6    1    0.142958    0.932327    0.716050    11.00000    0.01835    0.02320 = 
         0.02207   -0.00125    0.00280   -0.00374 
AFIX  13 
H6    2    0.103179    0.841092    0.658266    11.00000   -1.20000 
AFIX   0 
C7    1    0.084489    0.846937    0.813817    11.00000    0.01911    0.02350 = 
         0.02834    0.00365    0.00439   -0.00063 
AFIX  23 
H7A   2   -0.041189    0.855051    0.806733    11.00000   -1.20000 
H7B   2    0.116181    0.710572    0.818538    11.00000   -1.20000 
AFIX   0 
C8    1    0.160846    0.945602    0.913640    11.00000    0.02509    0.02372 = 
         0.02770    0.00540    0.00810    0.00299 
AFIX  13 
H8    2    0.107730    1.074240    0.916376    11.00000   -1.20000 
AFIX   0 
C9    1    0.145967    0.839190    1.014624    11.00000    0.02739    0.03230 = 
         0.02833    0.00889    0.00958    0.00475 
AFIX  13 
H9    2    0.030713    0.859040    1.035283    11.00000   -1.20000 
AFIX   0 
C10   1    0.282431    0.937625    1.092011    11.00000    0.04175    0.02964 = 
         0.02456    0.00234    0.01012    0.00319 
AFIX  23 
H10A  2    0.318491    0.855452    1.153448    11.00000   -1.20000 
H10B  2    0.239609    1.059716    1.116169    11.00000   -1.20000 
AFIX   0 
C11   1    0.430950    0.971498    1.029987    11.00000    0.03670    0.02551 = 
         0.02103   -0.00204    0.00363   -0.00816 
AFIX  23 
H11A  2    0.485964    1.096057    1.047870    11.00000   -1.20000 
H11B  2    0.517515    0.869592    1.043622    11.00000   -1.20000 
AFIX   0 
C12   1    0.436778    0.959499    0.840781    11.00000    0.02251    0.01850 = 
         0.02394   -0.00045    0.00299   -0.00201 
C13   1    0.392745    0.731842    0.701868    11.00000    0.02204    0.02825 = 
         0.02857   -0.00160    0.00472   -0.00109 
C14   1    0.117601    1.300431    0.749761    11.00000    0.03887    0.02186 = 
         0.02994    0.00355    0.00895    0.00353 
AFIX 137 
H14A  2    0.084825    1.418245    0.711449    11.00000   -1.50000 
H14B  2    0.241218    1.298934    0.771337    11.00000   -1.50000 
H14C  2    0.060172    1.293766    0.811722    11.00000   -1.50000 
AFIX   0 
C15   1   -0.130176    1.114000    0.660770    11.00000    0.02171    0.04230 = 
         0.02947    0.00680    0.00532    0.00480 
AFIX 137 
H15A  2   -0.170995    1.095479    0.727947    11.00000   -1.50000 
H15B  2   -0.165619    1.005965    0.614747    11.00000   -1.50000 
H15C  2   -0.178474    1.231720    0.628250    11.00000   -1.50000 
AFIX   0 
N1    3    0.347564    0.967851    0.920249    11.00000    0.02564    0.02098 = 
         0.02298    0.00157    0.00409   -0.00339 
N2    3    0.432313    0.581480    0.678565    11.00000    0.03679    0.03123 = 
         0.05191   -0.00890    0.00928    0.00011 
O1    4    0.039981    1.276189    0.510124    11.00000    0.03399    0.06364 = 
         0.03004    0.01668    0.00504    0.00882 
O2    4    0.176778    0.643248    1.001321    11.00000    0.02999    0.02565 = 
         0.03963    0.01185   -0.00624   -0.00325 
AFIX 147 
H2    2    0.254595    0.606523    1.048185    11.00000   -1.50000 
AFIX   0 
O3    4    0.594570    0.970718    0.853132    11.00000    0.02075    0.04212 = 
         0.02523   -0.00194    0.00091   -0.00666 
HKLF    4 
  
REM  sarpong38_0m in P2(1) 
REM R1 =  0.0390 for    2449 Fo > 4sig(Fo)  and  0.0403 for all    2538 data 
REM    184 parameters refined using      1 restraints 
  
END 
  
WGHT      0.0708      0.1700 
  
REM Highest difference peak  0.648,  deepest hole -0.174,  1-sigma level  0.048 
Q1    1   0.3644  1.1251  0.4408  11.00000  0.05    0.65 
Q2    1   0.2410  0.9391  0.7271  11.00000  0.05    0.25 
Q3    1   0.1007  1.1377  0.6297  11.00000  0.05    0.24 
Q4    1   0.1080  1.0379  0.6977  11.00000  0.05    0.23 
Q5    1   0.0377  1.1608  0.4858  11.00000  0.05    0.22 
Q6    1   0.0882  1.2050  0.7207  11.00000  0.05    0.22 
Q7    1   0.3732  0.9662  0.7816  11.00000  0.05    0.22 
Q8    1   0.3739  1.0009  0.6919  11.00000  0.05    0.21 
Q9    1   0.2501  0.9666  0.9157  11.00000  0.05    0.21 
Q10   1   0.3547  1.0872  0.5996  11.00000  0.05    0.20 
Q11   1   0.3545  0.9479  1.0659  11.00000  0.05    0.20 
Q12   1   0.3671  0.9897  0.8775  11.00000  0.05    0.19 
Q13   1   0.3982  0.9605  0.9741  11.00000  0.05    0.19 
Q14   1   0.1440  0.8921  0.9603  11.00000  0.05    0.18 
Q15   1   0.1083  0.9100  0.7602  11.00000  0.05    0.18 
Q16   1   0.1819  0.9075  1.0632  11.00000  0.05    0.18 
Q17   1  -0.0329  1.1295  0.6721  11.00000  0.05    0.18 
Q18   1   0.1129  0.9077  0.8631  11.00000  0.05    0.17 
Q19   1   0.2049  1.0974  0.5630  11.00000  0.05    0.17 
Q20   1   0.4136  0.6047  0.7396  11.00000  0.05    0.16 
Q21   1   0.1189  0.7073  1.0425  11.00000  0.05    0.15 
Q22   1   0.5258  1.0564  0.8570  11.00000  0.05    0.15 
Q23   1   0.3405  0.8364  0.6951  11.00000  0.05    0.14 
Q24   1   0.4869  0.6873  0.6966  11.00000  0.05    0.13 
Q25   1   0.6482  0.9971  0.9149  11.00000  0.05    0.13 
;
_shelx_res_checksum              7699

_shelx_hkl_file                  
; 
   1   0   0 93.5025 2.04395  34 
   1   0   0 94.8556 2.03704  34 
  -1   0   0 92.5180 1.96119  34 
  -1   0   0 94.9962 2.00832  34 
   2   0   0 409.732 11.2880  33 
   2   0   0 422.736 7.38792  34 
  -2   0   0 421.712 7.14903  34 
  -2   0   0 420.933 15.6506  36 
  -2   0   0 429.375 7.19683  34 
  -3   0   0 433.352 16.7402  36 
   3   0   0 403.496 11.8716  33 
  -3   0   0 418.189 10.1910  38 
  -3   0   0 414.630 11.7498  35 
  -4   0   0 4663.61 148.977  36 
  -4   0   0 4415.94 114.001  40 
   4   0   0 4373.84 109.921  33 
   5   0   0 25.9979 4.07406  30 
  -5   0   0 30.5183 4.42057  40 
  -5   0   0 21.5778 6.41193  36 
   6   0   0 57.3499 5.18054  30 
  -6   0   0 66.9398 9.14976  36 
  -7   0   0 471.980 14.7678   1 
   7   0   0 503.141 14.8722  30 
  -7   0   0 482.678 12.0932  22 
  -7   0   0 462.123 14.0397   5 
   7   0   0 502.747 11.7500  20 
  -7   0   0 483.850 12.9676  10 
  -8   0   0 25.8806 2.85321  10 
  -8   0   0 24.7218 5.38975  17 
   8   0   0 22.7245 3.14233  20 
  -8   0   0 22.2133 3.79545   5 
  -8   0   0 22.9681 3.21705  22 
  -8   0   0 20.1565 3.95409  11 
  -8   0   0 23.7137 3.89903   1 
  -9   0   0 18.7099 2.50296   1 
  -9   0   0 15.6892 2.91988   5 
  -9   0   0 15.6358 2.87745  17 
  -9   0   0 13.7207 1.52568  22 
   9   0   0 11.0156 1.73685  20 
  -9   0   0 13.4172 3.02388  11 
   0  -1   0 -0.0936 0.74746  35 
   1  -1   0 5944.76 87.7259  34 
   1  -1   0 6046.39 87.7403  34 
  -1   1   0 5812.93 87.8188  34 
  -1   1   0 6087.25 87.7907  34 
   2  -1   0 266.311 5.44834  34 
   2  -1   0 268.133 5.39875  34 
   2  -1   0 263.522 11.6614  36 
  -2  -1   0 265.212 10.2466  36 
  -2   1   0 269.413 5.54092  34 
  -2   1   0 268.543 11.3505  36 
   3  -1   0 58.4676 3.05965  34 
  -3  -1   0 58.8580 5.07455  36 
   3  -1   0 64.1724 4.39531  38 
   3  -1   0 55.9209 6.06364  36 
   3   1   0 55.8387 3.19934  33 
  -3   1   0 56.5924 4.20197  38 
  -3   1   0 58.2915 6.23486  36 
   4  -1   0 1501.45 35.5776  30 
  -4  -1   0 1578.67 53.3484  36 
   4  -1   0 1472.72 41.3448  40 
   4  -1   0 1534.52 35.6860  38 
  -4  -1   0 1551.15 35.7903  35 
  -4   1   0 1544.84 54.1944  36 
   4   1   0 1570.89 39.1037  33 
  -4   1   0 1551.13 35.0111  38 
  -4   1   0 1468.70 40.8153  40 
  -5  -1   0 594.301 21.6280  43 
   5  -1   0 584.292 15.9727  30 
   5  -1   0 602.183 16.7893  38 
  -5  -1   0 558.268 24.2521  36 
   5   1   0 575.487 17.6754  33 
  -5   1   0 612.172 18.4837  40 
  -5   1   0 608.694 15.0951  38 
  -5   1   0 602.619 25.5270  36 
  -6  -1   0 137.225 11.1902  36 
   6  -1   0 143.950 6.95962  30 
  -6  -1   0 143.129 9.72171  43 
  -6   1   0 123.587 12.4088  36 
   6   1   0 152.976 6.91622  30 
  -6   1   0 156.543 8.43338  40 
  -7  -1   0 37.2972 4.15483   1 
  -7  -1   0 33.1018 4.26016   5 
  -7  -1   0 35.6953 6.98868  43 
   7  -1   0 34.2934 5.15610  30 
  -7  -1   0 30.6143 6.31742  17 
   7  -1   0 32.1422 3.37152  20 
  -7  -1   0 22.6950 7.17173  39 
  -7  -1   0 27.8938 3.14412  22 
  -7   1   0 37.5757 4.26578  10 
   7   1   0 30.5797 4.93661  30 
  -7   1   0 27.9389 4.30117  11 
   7   1   0 39.2902 3.40502  20 
  -7   1   0 36.6576 6.10315  17 
  -7   1   0 33.8099 5.51919   1 
  -8  -1   0 2.28052 3.15747  17 
  -8  -1   0 4.01377 2.14488   5 
  -8  -1   0 4.19043 3.87194  43 
   8  -1   0 7.75788 1.94975  20 
  -8  -1   0 3.91692 1.44582  22 
  -8   1   0 8.49688 2.64436   1 
  -8   1   0 5.43716 2.26976  10 
   8   1   0 6.16713 1.88877  20 
  -8   1   0 4.79415 2.08576  11 
  -8   1   0 3.08396 3.18753  17 
  -9  -1   0 0.91962 2.39895  17 
   9  -1   0 4.81824 1.56779  15 
  -9  -1   0 2.69618 1.84358  11 
  -9  -1   0 5.52272 1.83376   5 
   9   1   0 4.75216 1.55597  20 
  -9   1   0 3.17001 1.78685   1 
  -9   1   0 6.79316 1.61144  22 
  -9   1   0 -0.1890 2.45944  17 
  -9   1   0 1.96986 1.46595  11 
   0   2   0 2811.98 41.4868  34 
   1  -2   0 6496.71 95.3073  34 
   1  -2   0 6494.11 211.692  36 
  -1   2   0 6499.92 156.501  33 
  -2  -2   0 159.320 6.26228  36 
   2  -2   0 150.197 8.76406  36 
   2  -2   0 151.217 5.15669  38 
  -2   2   0 142.712 5.52037  32 
   3  -2   0 189.296 6.72578  38 
   3  -2   0 201.607 11.0646  36 
   3  -2   0 190.953 8.25189  40 
  -3  -2   0 194.640 8.67314  36 
  -3   2   0 191.660 8.04737  31 
  -3   2   0 189.997 7.13949  38 
  -3   2   0 190.738 6.84529  32 
  -3   2   0 198.278 6.76721  30 
   4  -2   0 116.099 7.29209  40 
   4  -2   0 117.173 5.82551  38 
  -4  -2   0 104.565 4.03087  28 
  -4  -2   0 111.800 5.34639  35 
  -4  -2   0 100.203 6.88783  36 
  -4   2   0 100.707 6.83339  40 
  -4   2   0 101.998 7.37868  42 
   4   2   0 108.012 4.90417  33 
  -4   2   0 96.6239 5.56358  30 
  -4   2   0 99.4707 5.76212  38 
  -5  -2   0 130.971 9.26931  36 
   5  -2   0 144.570 7.20142  38 
  -5  -2   0 134.369 7.89462  43 
  -5  -2   0 127.184 4.92736  28 
   5  -2   0 127.463 8.59742  40 
   5   2   0 131.736 5.69143  30 
  -5   2   0 128.758 7.77773  40 
   5   2   0 131.002 6.28927  33 
  -5   2   0 126.440 6.39928  38 
  -5   2   0 116.423 7.59264  26 
  -6  -2   0 35.5092 6.13940  43 
   6  -2   0 37.2352 8.11762  40 
   6  -2   0 37.9243 6.31361  38 
  -6  -2   0 33.4953 3.36375  28 
  -6   2   0 30.8978 6.68320  40 
  -6   2   0 31.0230 4.09555  25 
   6   2   0 33.5443 4.32991  30 
  -6   2   0 34.7531 4.75648  38 
  -7  -2   0 151.256 9.38964  43 
  -7  -2   0 149.472 5.66530   5 
  -7  -2   0 150.440 5.33210  28 
   7  -2   0 142.000 11.2478  40 
  -7   2   0 145.730 7.49663   1 
  -7   2   0 150.409 3.63587  13 
   7   2   0 157.493 7.24592  30 
  -7   2   0 152.995 4.69805  12 
  -7   2   0 144.464 6.19597  10 
  -7   2   0 124.117 9.45777  40 
  -7   2   0 150.472 5.81882  11 
  -7   2   0 145.752 7.96440  17 
   8  -2   0 85.2430 4.07547  12 
   8  -2   0 90.0052 3.67767  15 
  -8  -2   0 78.9287 4.08805   5 
  -8   2   0 87.5823 5.60067  17 
  -8   2   0 83.1958 4.58660  10 
  -8   2   0 83.2074 3.70035  11 
  -8   2   0 84.1582 5.05644   1 
   8   2   0 84.8304 3.63300  20 
  -9  -2   0 14.6129 1.61085  21 
  -9  -2   0 15.0984 2.40941   5 
   9  -2   0 21.4795 2.42943  13 
   9  -2   0 22.1806 2.47701  12 
   9   2   0 15.6578 2.30883  20 
  -9   2   0 19.7653 2.32929  10 
  -9   2   0 20.1816 3.69409  17 
  -9   2   0 13.4777 2.39696  22 
  -9   2   0 13.7614 2.80147   1 
   0  -3   0 0.39902 2.38737  36 
   0   3   0 0.47560 1.14998  33 
   0   3   0 0.07524 1.04219  32 
   1  -3   0 1860.36 61.6582  36 
  -1   3   0 1828.92 45.2725  33 
  -1   3   0 1754.40 40.8243  32 
   2  -3   0 628.698 23.9482  36 
   2  -3   0 571.662 17.1705  40 
  -2   3   0 595.537 15.2828  30 
  -2   3   0 608.963 15.5242  32 
  -2   3   0 621.693 17.3038  33 
   3  -3   0 130.415 9.79601  36 
   3  -3   0 136.224 7.27638  40 
   3  -3   0 136.662 4.98364  38 
  -3   3   0 130.290 8.25501  42 
  -3   3   0 147.534 7.37899  31 
  -3   3   0 145.036 6.45132  32 
  -3   3   0 153.475 6.10417  30 
   4  -3   0 161.211 6.25922  38 
   4  -3   0 126.533 11.4576  36 
   4  -3   0 156.027 8.45652  40 
  -4  -3   0 154.414 6.71698  43 
  -4   3   0 133.261 7.78247  27 
  -4   3   0 155.465 8.97418  42 
   4   3   0 155.583 5.59690  33 
  -4   3   0 152.516 7.42413  38 
  -4   3   0 139.785 8.02477  31 
  -4   3   0 136.856 7.79784  26 
  -4   3   0 145.916 6.97043  30 
  -5  -3   0 129.614 6.64044  43 
   5  -3   0 123.314 6.35256  38 
   5  -3   0 120.050 9.30871  40 
  -5   3   0 129.258 7.46166  38 
  -5   3   0 113.065 5.50778  25 
  -5   3   0 120.821 8.10125  27 
  -5   3   0 119.086 8.31452  42 
  -5   3   0 117.589 8.37035  40 
  -5   3   0 114.973 8.30975  26 
  -6  -3   0 130.697 7.60831  43 
   6  -3   0 138.361 9.94301  41 
   6  -3   0 146.717 10.6421  40 
  -6   3   0 138.445 9.63347  40 
  -6   3   0 132.979 5.92344  25 
  -7  -3   0 247.684 5.74784  21 
   7  -3   0 257.119 6.68153  13 
  -7  -3   0 239.964 7.25413   5 
  -7  -3   0 229.013 10.2492  43 
   7  -3   0 244.312 5.82076  15 
   7  -3   0 242.551 8.58933   3 
   7  -3   0 244.992 6.84546  12 
  -7  -3   0 243.648 5.14891   9 
  -7   3   0 244.816 5.88728  13 
  -7   3   0 244.534 7.13139  14 
  -7   3   0 250.080 6.51822  12 
   8  -3   0 13.6881 2.62851  13 
   8  -3   0 13.6765 2.64651  12 
  -8  -3   0 14.6278 1.51277  21 
  -8  -3   0 14.0810 1.62308   9 
   8  -3   0 7.96296 2.43218   3 
  -8  -3   0 14.4101 2.27888   5 
  -8   3   0 11.4985 2.11707  12 
  -8   3   0 10.8987 2.53223   1 
  -8   3   0 9.72981 2.32421  10 
   0  -4   0 480.735 17.8279  36 
   0  -4   0 432.477 15.2811  29 
   0  -4   0 449.075 10.9036  28 
   0   4   0 450.146 11.4985  32 
   0   4   0 468.346 12.7966  33 
   1  -4   0 1101.86 38.8875  36 
   1  -4   0 1047.02 28.7116  41 
   1  -4   0 1046.27 30.9549  29 
  -1   4   0 1091.43 25.3777  30 
  -1   4   0 1082.63 28.3490  33 
  -1   4   0 1085.85 25.5231  32 
  -1   4   0 1060.29 28.6888  42 
   2  -4   0 309.178 13.0316  29 
   2  -4   0 312.822 11.7558  41 
   2  -4   0 321.275 15.6668  36 
  -2   4   0 323.448 9.61239  30 
  -2   4   0 321.790 10.0293  32 
  -2   4   0 317.768 11.9058  42 
   3  -4   0 271.870 10.0513  40 
   3  -4   0 282.005 15.6759  36 
   3  -4   0 284.009 11.4669  41 
   3  -4   0 263.103 12.6982  29 
   3  -4   0 260.542 12.9957  43 
  -3   4   0 283.818 11.5751  42 
  -3   4   0 271.537 9.25823  30 
  -3   4   0 271.951 10.8494  26 
  -3   4   0 271.029 11.0593  31 
  -3   4   0 270.112 10.6766  27 
  -3   4   0 277.750 9.73166  32 
   4  -4   0 138.738 10.6221  29 
   4  -4   0 141.318 9.58032  41 
   4  -4   0 137.498 8.31633  40 
   4  -4   0 107.471 11.6138  36 
  -4   4   0 153.190 8.58625  31 
  -4   4   0 139.440 7.30404  30 
  -4   4   0 147.293 8.23702  26 
  -4   4   0 150.361 9.53768  42 
  -4   4   0 146.535 8.29018  27 
   5  -4   0 241.747 11.9850  41 
   5  -4   0 219.559 11.0611  40 
  -5   4   0 228.883 10.9059  27 
  -5   4   0 231.561 11.6300  42 
  -5   4   0 217.335 9.29000  30 
  -5   4   0 218.401 10.2473  38 
  -5   4   0 236.986 11.0194  26 
   6  -4   0 137.211 4.71005  12 
   6  -4   0 130.276 6.60455   3 
   6  -4   0 128.331 6.44984   1 
  -6  -4   0 139.473 7.38336   7 
   6  -4   0 143.329 10.1210  41 
  -6  -4   0 150.593 9.19585  18 
   6  -4   0 143.517 3.73008  13 
   6  -4   0 133.136 5.93024   4 
  -6  -4   0 143.032 3.24478   9 
  -6   4   0 144.437 4.92133  16 
  -6   4   0 141.197 5.78543  14 
  -6   4   0 146.311 6.23399  25 
  -6   4   0 153.669 9.09123  27 
   7  -4   0 2.81400 1.52793  12 
   7  -4   0 -0.5685 2.45215   3 
   7  -4   0 4.06186 2.31623   1 
  -7  -4   0 1.10181 4.43930  18 
  -7  -4   0 5.63705 1.03910   9 
  -7   4   0 4.34958 1.79033  12 
  -7   4   0 3.81026 1.41880  13 
  -7   4   0 3.62233 2.18573  14 
  -8  -4   0 7.62965 1.21349   8 
   8  -4   0 3.03195 1.79769   3 
  -8   4   0 6.02652 1.26742  12 
  -8   4   0 5.17670 1.98149  10 
   0  -5   0 0.45436 2.52166  43 
   0  -5   0 5.07972 3.60937  29 
   0   5   0 1.78171 1.93040  32 
   0   5   0 -0.7740 1.96998  33 
   1  -5   0 129.623 9.58338  36 
   1  -5   0 140.523 7.98655  43 
   1  -5   0 144.568 9.48491  29 
   1  -5   0 141.295 5.48195  28 
  -1   5   0 125.046 6.73567  33 
  -1   5   0 147.757 7.07596  31 
  -1   5   0 136.531 6.11850  32 
   1   5   0 145.566 5.45463  33 
   2  -5   0 231.456 10.8134  41 
   2  -5   0 254.751 8.63536  28 
   2  -5   0 242.102 12.1615  29 
   2  -5   0 213.207 13.8187  36 
   2  -5   0 233.955 11.6312  43 
  -2   5   0 246.390 8.99923  32 
  -2   5   0 249.582 10.2205  31 
  -2   5   0 237.450 8.54198  30 
  -2   5   0 243.343 10.1395  26 
  -2   5   0 231.226 11.1637  42 
   3  -5   0 11.7278 4.85730  43 
   3  -5   0 4.58501 4.98126  41 
  -3   5   0 14.4849 3.99286  27 
  -3   5   0 9.84852 4.80132  26 
  -3   5   0 6.88802 5.66978  42 
  -3   5   0 9.85424 3.57420  31 
  -3   5   0 15.2806 3.84870  30 
  -3   5   0 22.7457 4.99201  32 
   4  -5   0 94.7806 9.43893  41 
  -4   5   0 120.600 9.01604  26 
  -4   5   0 104.084 7.96543  31 
  -4   5   0 91.6158 6.79437  30 
  -4   5   0 107.677 9.17150  42 
  -4   5   0 98.8713 8.15894  27 
  -5  -5   0 12.9790 3.96379   7 
  -5  -5   0 8.69033 5.13691  18 
   5  -5   0 6.34646 5.37287  41 
   5  -5   0 13.4693 2.94048   4 
   5  -5   0 8.70442 2.58491   1 
   5  -5   0 12.4826 3.09736   3 
  -5   5   0 3.86148 5.40550  42 
  -5   5   0 9.93350 2.46823  14 
  -5   5   0 9.14421 2.18928  20 
  -5   5   0 5.95717 5.15696  26 
  -5   5   0 10.5225 4.17084  27 
  -5   5   0 10.4319 2.24345  16 
   6  -5   0 58.4175 4.18126   4 
   6  -5   0 51.5431 4.21272   1 
   6  -5   0 53.8039 4.54875   3 
  -6   5   0 55.1208 4.18809  14 
  -6   5   0 50.3750 3.19922  16 
  -6   5   0 46.6901 7.38795  27 
   7  -5   0 9.49979 2.33503   3 
   7  -5   0 12.0080 2.94795   1 
   7  -5   0 8.15884 2.15798   4 
  -7   5   0 11.6024 1.90007  13 
  -7   5   0 13.4238 2.26496  12 
  -7   5   0 12.1158 2.06613  14 
   0  -6   0 1003.26 25.5564  23 
   0   6   0 1022.45 25.1006  32 
  -1  -6   0 123.650 7.28981  23 
   1  -6   0 131.799 7.93722  43 
  -1   6   0 130.547 7.23633  31 
   2  -6   0 14.2656 4.42252  43 
   2  -6   0 8.71275 2.48645  28 
   2  -6   0 14.4976 3.59157   5 
   2  -6   0 6.94592 3.60833  19 
  -2  -6   0 10.7388 3.91685  23 
  -2   6   0 5.27026 5.42038  42 
  -2   6   0 6.30170 3.71393  31 
  -2   6   0 12.3207 3.62741  30 
   3  -6   0 73.7595 3.54231  22 
   3  -6   0 69.8455 7.81286  43 
  -3  -6   0 73.3904 6.51619  23 
   3  -6   0 73.1411 5.37890  28 
   3  -6   0 73.3045 5.93850  19 
   3  -6   0 76.4066 4.97373   4 
   3  -6   0 52.3718 7.66748  41 
   3  -6   0 75.8392 4.47882   5 
  -3   6   0 62.8397 7.05512  27 
  -3   6   0 59.5245 5.75068  30 
  -3   6   0 71.0249 4.07427  20 
  -3   6   0 61.6472 7.96773  42 
   4  -6   0 73.6616 4.07852   1 
   4  -6   0 74.4869 4.43460   5 
   4  -6   0 64.7041 3.87751  22 
   4  -6   0 78.1654 4.84035   4 
   4  -6   0 72.1985 5.25196  19 
   4  -6   0 61.5373 8.16469  43 
  -4   6   0 81.6312 3.97256  20 
  -4   6   0 81.2186 6.97055  27 
  -4   6   0 74.8387 7.52391  26 
   5  -6   0 6.57680 2.17173   5 
   5  -6   0 9.63061 2.08129  22 
   5  -6   0 8.01563 2.00235   1 
   5  -6   0 10.9820 2.72500   3 
   5  -6   0 10.0016 2.53108   4 
  -5   6   0 8.63627 2.31732  14 
  -5   6   0 11.0028 2.04337  16 
  -5   6   0 8.95673 1.93296  20 
   6  -6   0 11.0609 2.26631   3 
   6  -6   0 14.2830 2.53751   1 
   6  -6   0 16.7087 3.40794   4 
   6  -6   0 16.1138 2.38129  22 
  -6   6   0 9.99403 1.97552  14 
  -6   6   0 15.9465 2.11067  16 
   0  -7   0 -2.1181 3.04788  19 
   0  -7   0 -0.3936 0.93896   8 
   0  -7   0 0.80658 3.60174  23 
   0  -7   0 0.69573 1.05431   9 
   1  -7   0 54.6075 3.09810   5 
   1  -7   0 54.9802 2.26525   9 
   1  -7   0 59.9073 5.23640  19 
  -1  -7   0 56.5650 1.73435   8 
   1  -7   0 54.1893 2.54915   8 
  -1  -7   0 57.3470 6.18849  23 
   2  -7   0 16.0628 3.36942  19 
   2  -7   0 18.7789 2.81485   5 
  -2  -7   0 19.6335 4.14143  23 
   3  -7   0 113.524 4.47693   5 
   3  -7   0 110.408 5.67589  19 
  -3   7   0 111.486 4.12679  20 
   4  -7   0 50.6958 3.28320   5 
   4  -7   0 45.1699 4.07830  19 
  -4   7   0 45.0964 2.83745  20 
   5  -7   0 77.5317 3.27478   5 
  -5   7   0 69.9253 2.95251  16 
  -5   7   0 66.4280 2.70633  20 
   0  -8   0 276.199 7.58645  19 
   1  -8   0 140.210 5.38318  19 
   1  -8   0 144.653 3.17963   8 
   2  -8   0 21.4721 3.24409  19 
   2  -8   0 22.8255 1.67682   8 
   3  -8   0 12.7026 2.86004  19 
  -9   0   1 0.60929 1.10147  22 
  -9   0   1 2.26179 1.86900  11 
  -9   0   1 -1.2153 1.50364   1 
   9   0  -1 -1.8473 1.45184  20 
  -9   0   1 -3.1175 1.63984   5 
  -9   0   1 -1.3869 2.42273  17 
  -8   0   1 2.19745 3.37011  17 
  -8   0   1 2.17755 2.31730  11 
  -8   0   1 1.13567 2.24567   5 
   8   0  -1 0.65853 1.83939  20 
  -8   0   1 0.48289 1.86692  22 
  -8   0   1 -0.3066 1.90632  10 
  -8   0   1 -2.6588 2.24039   1 
  -7   0   1 4.96464 5.89345  39 
   7   0  -1 16.3713 3.69144  30 
  -6   0   1 175.073 12.9582  36 
   6   0  -1 176.044 7.62342  30 
  -5   0   1 240.343 13.3474  36 
  -5   0   1 233.273 8.91607  40 
  -4   0   1 360.088 15.5768  36 
   4   0  -1 345.851 11.1307  33 
  -4   0   1 339.818 11.1151  40 
  -3   0   1 7705.23 166.806  35 
  -3   0   1 7915.39 254.834  36 
   3   0  -1 7821.59 188.399  33 
  -2   0   1 988.552 14.9154  34 
  -2   0   1 934.936 21.9533  35 
  -2   0   1 947.417 32.7836  36 
   2   0  -1 964.223 15.0731  34 
  -1   0   1 9924.01 144.795  34 
   1   0  -1 9951.39 144.825  34 
   1   0  -1 9999.99 144.829  34 
  -1   0   1 9752.84 208.827  35 
   0   0  -1 497.815 7.61061  34 
   1   0   1 1254.15 18.9515  34 
   1   0   1 1239.63 18.9339  34 
  -1   0  -1 1247.24 18.9071  34 
  -1   0  -1 1272.20 18.8894  34 
  -2   0  -1 396.978 7.06369  34 
   2   0   1 399.067 7.20700  34 
  -2   0  -1 407.093 15.2440  36 
   2   0   1 395.507 10.9625  33 
  -2   0  -1 399.771 7.01264  34 
  -3   0  -1 868.705 20.1244  38 
  -3   0  -1 900.305 31.6737  36 
   3   0   1 872.528 23.0917  33 
  -4   0  -1 43.9721 6.25068  36 
   4   0   1 35.9425 3.59135  30 
   4   0   1 33.4526 3.70914  33 
  -4   0  -1 27.0710 4.51410  40 
  -5   0  -1 117.397 10.0768  36 
   5   0   1 129.548 6.04300  30 
  -5   0  -1 128.671 6.61148  40 
  -6   0  -1 32.6009 8.14266  36 
   6   0   1 29.1434 4.54483  30 
  -7   0  -1 3.22300 2.26958  10 
   7   0   1 3.74717 1.99408  20 
  -7   0  -1 4.13504 2.55186   1 
  -7   0  -1 2.33955 3.59072   7 
  -7   0  -1 -0.9682 3.42250  17 
  -7   0  -1 0.76312 2.34749   5 
   7   0   1 -1.1802 3.21887  30 
  -7   0  -1 -0.0622 2.20626  22 
  -8   0  -1 88.0472 3.97039  10 
  -8   0  -1 93.2431 4.03356  22 
  -8   0  -1 89.2682 4.87519  11 
  -8   0  -1 87.6996 6.02990  17 
  -8   0  -1 90.1871 4.65669   1 
  -8   0  -1 91.3249 5.96253   7 
  -8   0  -1 74.4369 4.70697   5 
   8   0   1 89.4857 4.02354  20 
  -9   0  -1 9.27436 1.94629   5 
  -9   0  -1 12.9642 2.67369  17 
   9   0   1 13.3499 2.06328  20 
  -9   0  -1 14.9107 2.78375  11 
  -9   0  -1 10.4538 1.78965   1 
  -9  -1   1 29.6944 2.92758   5 
  -9  -1   1 36.0749 3.23269  11 
  -9  -1   1 22.6825 3.78411  17 
  -9   1   1 35.0984 4.14518  17 
  -9   1   1 26.4936 2.70697  11 
  -9   1   1 26.8968 2.54348  22 
   9   1  -1 31.5908 2.62526  20 
  -9   1   1 26.6299 3.12055   1 
  -8  -1   1 33.8610 2.34873  22 
  -8  -1   1 33.9640 5.65018  17 
  -8  -1   1 38.2422 6.50316  43 
   8  -1  -1 35.6014 3.20791  20 
  -8  -1   1 33.3820 3.83569   5 
   8   1  -1 35.9296 3.16552  20 
  -8   1   1 36.7781 4.09556  22 
  -8   1   1 33.8909 6.01672  17 
  -8   1   1 32.0299 4.70989   1 
  -8   1   1 32.1791 3.58166  10 
  -8   1   1 27.9643 3.68586  11 
  -7  -1   1 78.4213 3.69896  22 
   7  -1  -1 74.4764 4.15158  20 
  -7  -1   1 83.0541 9.51571  39 
   7  -1  -1 76.3842 5.93249  30 
  -7  -1   1 83.2983 8.15710  43 
  -7  -1   1 72.5574 4.79664   1 
  -7  -1   1 70.9002 4.90596   5 
  -7   1   1 65.8322 4.90327  11 
   7   1  -1 79.7493 5.84033  30 
  -7   1   1 77.6018 4.82088  10 
   7   1  -1 80.2570 4.19991  20 
  -7   1   1 71.3873 6.52069  17 
  -7   1   1 65.8800 9.95602  39 
   6  -1  -1 39.2963 4.75832  30 
  -6  -1   1 34.7706 7.44524  36 
  -6  -1   1 33.4693 6.41542  43 
  -6   1   1 28.3121 8.46158  36 
  -6   1   1 22.5395 3.17996  25 
  -6   1   1 26.0815 6.34487  40 
   6   1  -1 36.7374 4.89434  30 
  -5  -1   1 130.148 9.22638  36 
  -5  -1   1 116.851 7.89537  43 
   5   1  -1 113.853 5.90569  33 
  -5   1   1 119.186 7.11321  40 
  -5   1   1 133.400 5.43284  38 
  -5   1   1 120.736 10.1918  36 
  -4  -1   1 1265.78 43.7430  36 
  -4  -1   1 1213.83 29.6126  35 
   4  -1  -1 1212.56 29.4156  38 
  -4   1   1 1236.27 33.6325  40 
  -4   1   1 1248.99 44.8490  36 
   4   1  -1 1240.66 31.9424  33 
  -4   1   1 1262.19 28.8229  38 
   3  -1  -1 638.591 11.4400  34 
  -3  -1   1 636.874 23.0398  36 
  -3  -1   1 644.504 15.8081  35 
   3  -1  -1 639.301 15.8960  38 
   3  -1  -1 628.759 24.2976  36 
  -3   1   1 640.776 24.1118  36 
  -3   1   1 632.399 15.5087  38 
  -2  -1   1 1661.57 35.5080  35 
   2  -1  -1 1630.80 25.1223  34 
   2  -1  -1 1679.63 55.1766  36 
  -2  -1   1 1652.20 53.8611  36 
   2  -1  -1 1635.59 25.0760  34 
  -2   1   1 1592.18 54.8861  36 
  -2   1   1 1585.82 25.1022  34 
  -2   1   1 1587.62 40.4995  33 
  -1  -1   1 581.150 12.8904  35 
   1  -1  -1 591.650 9.45866  34 
   1  -1  -1 593.773 9.44902  34 
  -1   1   1 598.867 9.51874  34 
  -1   1   1 573.831 9.49772  34 
   0   1   1 7648.44 113.843  34 
   0   1  -1 7846.37 113.757  34 
   0   1   1 7767.56 113.823  34 
   0   1  -1 7879.04 113.764  34 
   1  -1   1 7527.75 110.342  34 
   1  -1   1 7399.05 110.318  34 
   1   1   1 7644.67 109.914  34 
   1   1   1 7625.49 109.908  34 
   1   1   1 7384.21 179.809  33 
  -1   1  -1 7505.00 110.405  34 
  -1   1  -1 7525.64 110.385  34 
   2  -1   1 862.919 14.2685  34 
  -2  -1  -1 868.129 29.9668  36 
   2  -1   1 884.149 14.3381  34 
  -2   1  -1 881.591 14.2935  34 
   2   1   1 879.582 21.9082  33 
  -2   1  -1 880.708 30.9798  36 
   3  -1   1 180.354 10.3887  36 
  -3  -1  -1 191.142 9.29837  36 
   3  -1   1 177.839 6.76119  38 
   3  -1   1 195.252 5.09424  34 
  -3   1  -1 191.896 6.58841  38 
   3   1   1 190.925 6.39691  33 
  -3   1  -1 192.898 10.2660  36 
   4  -1   1 952.878 23.9754  30 
   4  -1   1 987.861 24.2536  38 
  -4  -1  -1 1020.50 36.3675  36 
   4  -1   1 960.637 27.9820  40 
  -4   1  -1 992.662 27.6882  40 
  -4   1  -1 989.980 37.1024  36 
   4   1   1 994.989 23.6723  30 
   4   1   1 1023.02 26.5078  33 
  -4   1  -1 1024.44 23.7177  38 
  -5  -1  -1 148.285 10.2700  36 
   5  -1   1 149.197 6.51975  30 
  -5  -1  -1 157.260 9.07806  43 
   5  -1   1 166.039 7.40430  38 
  -5   1  -1 137.735 11.2029  36 
  -5   1  -1 145.511 5.96880  38 
   5   1   1 149.284 6.29184  30 
   5   1   1 145.224 7.03673  33 
  -5   1  -1 160.292 7.98666  40 
   6  -1   1 27.4500 4.73024  30 
  -6  -1  -1 38.9645 7.14655  43 
   6  -1   1 34.1321 5.86146  38 
  -6   1  -1 26.8490 5.88963  40 
   6   1   1 39.9543 4.61965  30 
   7  -1   1 128.604 7.26304  30 
  -7  -1  -1 130.023 4.72128  22 
  -7  -1  -1 130.295 7.43384   7 
  -7  -1  -1 137.083 9.76031  43 
  -7  -1  -1 136.782 6.00150   5 
   7  -1   1 129.845 4.95805  20 
  -7  -1  -1 127.905 7.91603  17 
  -7  -1  -1 137.410 5.72790   1 
  -7   1  -1 142.216 6.65258   1 
  -7   1  -1 127.554 5.64977  11 
   7   1   1 128.140 7.26993  30 
  -7   1  -1 136.305 5.87798  10 
   7   1   1 131.499 4.87496  20 
  -7   1  -1 128.658 6.80748   7 
  -7   1  -1 123.561 7.56850  17 
  -8  -1  -1 64.1672 5.29621   7 
  -8  -1  -1 50.0843 7.13270  43 
   8  -1   1 62.6698 3.56095  20 
  -8  -1  -1 56.0548 4.19389   5 
  -8  -1  -1 66.5589 5.64327  17 
  -8  -1  -1 55.8987 2.61852  22 
  -8   1  -1 57.8655 5.38786   7 
  -8   1  -1 59.9396 3.96851  22 
  -8   1  -1 59.2498 4.61104   1 
   8   1   1 60.3901 3.63686  20 
  -8   1  -1 61.0064 4.08496  10 
  -8   1  -1 53.3843 5.33805  17 
  -8   1  -1 60.9590 4.07734  11 
   9  -1   1 32.1861 2.27343  15 
  -9  -1  -1 32.2196 3.02168  11 
  -9  -1  -1 36.0489 3.94870  17 
  -9  -1  -1 31.0987 2.95358   5 
  -9   1  -1 37.6259 4.04357  17 
   9   1   1 30.5628 2.43492  20 
  -9   1  -1 29.5529 2.48007  22 
  -9   1  -1 30.2345 2.21685  11 
  -9   1  -1 33.9707 2.94024   1 
   9  -2  -1 60.2603 2.72112  13 
   9  -2  -1 60.9599 2.82575  12 
  -9  -2   1 58.5756 2.09339  21 
  -9  -2   1 59.7396 2.87714   5 
   9   2  -1 57.9846 2.87420  20 
  -9   2   1 61.3138 4.26113  17 
  -9   2   1 51.6686 3.07932  22 
  -9   2   1 59.8858 2.99852  10 
  -9   2   1 60.5315 3.51431   1 
   8  -2  -1 92.9705 4.27532  12 
  -8  -2   1 88.0473 4.32695   5 
  -8  -2   1 77.2806 7.31234  43 
   8   2  -1 93.3305 3.88865  20 
  -8   2   1 89.3435 5.63656   1 
  -8   2   1 86.7701 4.53606  10 
  -8   2   1 91.6407 3.98426  11 
  -8   2   1 93.3911 5.92677  17 
  -7  -2   1 239.455 11.6515  43 
   7  -2  -1 221.704 12.6037  40 
  -7  -2   1 224.940 6.73963  28 
  -7  -2   1 226.667 7.38150   5 
  -7   2   1 213.614 13.2683  39 
   7   2  -1 221.869 8.62608  30 
  -7   2   1 226.489 5.07605  13 
  -7   2   1 208.048 9.53679  17 
  -7   2   1 231.212 11.3010  40 
  -7   2   1 228.992 6.02049  12 
  -7   2   1 227.608 7.95987  10 
  -7   2   1 235.624 7.39205  11 
   6  -2  -1 6.79377 5.68049  40 
   6  -2  -1 2.36542 3.85901  38 
  -6  -2   1 0.87687 1.80588  28 
  -6  -2   1 0.76814 3.37244  43 
  -6   2   1 3.62474 2.93024  38 
  -6   2   1 2.36204 2.43962  25 
   6   2  -1 4.23549 2.87980  30 
  -6   2   1 9.79980 4.72078  40 
   5  -2  -1 245.624 11.4276  40 
  -5  -2   1 238.392 12.7460  36 
   5  -2  -1 259.603 9.52359  38 
  -5  -2   1 251.219 10.8014  43 
  -5  -2   1 251.725 7.31043  28 
  -5   2   1 250.476 10.8045  40 
  -5   2   1 235.852 10.3787  26 
   5   2  -1 249.900 9.07380  33 
  -5   2   1 254.047 9.07237  38 
  -4  -2   1 416.157 10.1301  28 
  -4  -2   1 412.802 16.5596  36 
   4  -2  -1 403.197 11.9291  38 
  -4  -2   1 424.467 11.6460  35 
   4  -2  -1 389.831 14.0662  40 
  -4   2   1 415.893 11.8642  30 
  -4   2   1 396.250 13.2046  42 
  -4   2   1 386.635 13.6040  40 
  -4   2   1 414.516 11.8424  38 
   4   2  -1 431.830 11.8382  33 
   3  -2  -1 561.245 17.2939  40 
   3  -2  -1 565.703 14.6209  38 
  -3  -2   1 590.287 20.7116  36 
   3  -2  -1 591.561 23.3507  36 
  -3  -2   1 586.486 13.8945  35 
  -3   2   1 591.080 15.0011  30 
  -3   2   1 579.468 15.2696  32 
  -3   2   1 545.574 14.8528  38 
   2  -2  -1 1310.80 30.5487  38 
  -2  -2   1 1407.77 44.7834  36 
   2  -2  -1 1367.75 47.2179  36 
  -2   2   1 1340.93 31.3447  32 
  -2   2   1 1377.29 34.6804  33 
   1  -2  -1 726.333 11.2932  34 
   1  -2  -1 704.218 25.4487  36 
  -1   2   1 720.891 18.6519  33 
   0  -2  -1 6679.15 215.656  36 
   0  -2  -1 6482.21 140.782  35 
   0   2  -1 6713.73 159.171  33 
   0   2   1 6701.85 159.366  33 
  -1  -2  -1 133.276 5.84958  36 
   1  -2   1 136.413 2.96945  34 
  -1   2  -1 136.112 5.05271  33 
   2  -2   1 1425.35 32.3912  38 
  -2  -2  -1 1475.10 48.0549  36 
   2  -2   1 1454.90 50.1371  36 
  -2   2  -1 1420.37 33.1255  32 
   3  -2   1 81.9697 4.58136  38 
   3  -2   1 85.8893 7.89203  36 
   3  -2   1 76.7047 5.91623  40 
  -3  -2  -1 86.1717 5.96134  36 
   3   2   1 88.7563 3.71993  33 
  -3   2  -1 88.1421 5.69130  31 
  -3   2  -1 86.2577 5.14075  38 
  -3   2  -1 91.9206 4.93641  30 
   4  -2   1 176.608 7.03410  38 
   4  -2   1 178.439 8.77703  40 
  -4  -2  -1 177.392 9.65389  36 
  -4  -2  -1 170.106 5.54108  28 
  -4   2  -1 182.151 7.46119  38 
  -4   2  -1 168.369 6.89829  30 
  -4   2  -1 166.732 8.48182  40 
   4   2   1 182.959 6.65865  33 
  -5  -2  -1 782.003 18.7100  28 
  -5  -2  -1 696.778 30.0963  36 
  -5  -2  -1 800.505 26.9543  43 
   5  -2   1 813.055 20.7310  38 
   5  -2   1 775.392 24.1317  40 
   5   2   1 773.558 22.2820  33 
  -5   2  -1 802.926 20.2339  38 
   5   2   1 797.528 19.6902  30 
  -5   2  -1 805.580 24.0420  40 
  -6  -2  -1 199.058 6.92219  28 
  -6  -2  -1 206.110 10.9989  43 
   6  -2   1 197.380 9.41404  38 
   6  -2   1 193.710 11.4483  40 
  -6   2  -1 201.187 10.4699  40 
  -6   2  -1 196.065 7.70685  38 
   6   2   1 205.819 7.98902  30 
  -7  -2  -1 285.380 13.3928  43 
  -7  -2  -1 281.442 9.91898   7 
  -7  -2  -1 289.943 8.17860  28 
  -7  -2  -1 295.170 8.78532   5 
  -7   2  -1 288.245 7.00396  12 
  -7   2  -1 277.724 10.4456  17 
  -7   2  -1 265.203 9.62888   7 
  -7   2  -1 288.307 6.02666  13 
  -7   2  -1 294.311 9.05222  10 
  -7   2  -1 295.960 10.0802   1 
  -7   2  -1 289.829 8.43542  11 
   8  -2   1 39.5107 2.76666  15 
  -8  -2  -1 39.1779 3.45035   5 
   8  -2   1 39.5363 3.32422  12 
   8  -2   1 40.1984 2.96613  15 
  -8  -2  -1 49.5291 4.82285   7 
  -8   2  -1 38.9965 4.63119  17 
  -8   2  -1 41.8053 4.16900   1 
  -8   2  -1 39.7115 4.58640   7 
   8   2   1 37.7751 3.00182  20 
  -8   2  -1 32.3978 3.74475  10 
  -9  -2  -1 78.7999 3.18417   5 
   9  -2   1 81.5342 3.10530  12 
  -9  -2  -1 83.9834 2.37997  21 
   9  -2   1 84.4605 2.82231  13 
  -9   2  -1 86.0749 3.71092   1 
  -9   2  -1 81.9979 3.18341  10 
  -9   2  -1 83.4343 3.22888  22 
   9   2   1 81.0598 2.93118  20 
   8  -3  -1 4.75588 2.27518   3 
  -8  -3   1 10.3251 2.39403   5 
  -8  -3   1 5.91826 1.23820   9 
   8  -3  -1 6.18567 1.50950  13 
  -8  -3   1 5.00414 0.99115  21 
   8  -3  -1 6.45911 1.77196  12 
  -8   3   1 6.28091 1.32971  12 
  -8   3   1 5.32532 2.47634   1 
  -8   3   1 6.11485 2.24829  10 
  -7  -3   1 149.039 5.30124   5 
  -7  -3   1 156.383 4.11274  21 
  -7  -3   1 154.330 7.74929  43 
   7  -3  -1 155.734 4.39282  15 
  -7  -3   1 159.391 9.04695  18 
   7  -3  -1 151.755 5.44329  12 
  -7  -3   1 147.312 3.71840   9 
   7  -3  -1 155.825 6.59730   3 
  -7   3   1 151.202 5.53391  14 
  -7   3   1 148.706 4.35524  13 
  -7   3   1 159.719 4.99597  12 
   6  -3  -1 9.84462 6.24282  40 
   6  -3  -1 -4.7610 4.79575  41 
  -6  -3   1 7.44325 2.81913  43 
  -6   3   1 7.53891 5.20018  40 
  -6   3   1 0.15440 5.07198  26 
  -6   3   1 5.08725 2.79473  25 
   5  -3  -1 58.5695 5.11083  38 
   5  -3  -1 72.6148 8.16106  40 
   5  -3  -1 50.2974 7.80105  41 
  -5  -3   1 52.4488 4.62479  43 
  -5   3   1 45.9005 7.09125  40 
  -5   3   1 63.7396 7.18813  42 
  -5   3   1 54.6716 6.86610  27 
  -5   3   1 50.4049 5.92499  38 
  -5   3   1 63.4277 7.42610  26 
  -5   3   1 51.1667 4.48671  25 
  -4  -3   1 378.222 12.9170  43 
   4  -3  -1 350.227 18.8480  36 
   4  -3  -1 374.652 10.7666  38 
   4  -3  -1 384.378 13.8017  40 
   4  -3  -1 384.056 13.7324  41 
  -4   3   1 382.362 11.6380  30 
  -4   3   1 391.640 11.9019  38 
  -4   3   1 383.811 13.3742  42 
   4   3  -1 394.078 10.8022  33 
  -4   3   1 362.373 13.6179  31 
  -4   3   1 366.845 12.9987  27 
  -4   3   1 368.360 12.7378  26 
   3  -3  -1 236.873 10.0369  41 
   3  -3  -1 254.780 7.29923  38 
   3  -3  -1 243.188 9.50379  40 
   3  -3  -1 258.877 13.5970  36 
  -3   3   1 242.634 10.2308  42 
  -3   3   1 247.560 8.17147  30 
  -3   3   1 230.496 8.45043  32 
   2  -3  -1 85.5896 7.47038  36 
   2  -3  -1 88.9154 5.68094  40 
  -2   3   1 88.8426 4.55235  30 
  -2   3   1 90.9554 5.16660  33 
  -2   3   1 93.6850 4.97661  32 
   1  -3  -1 378.605 15.3760  36 
  -1   3   1 370.609 9.91505  32 
  -1   3   1 364.320 10.9076  33 
   0  -3  -1 619.408 22.0146  36 
   0   3  -1 592.184 14.1911  32 
   0   3  -1 623.578 15.7401  33 
   0   3   1 606.570 14.3602  32 
   0   3   1 624.013 15.9062  33 
   1  -3   1 3228.17 105.730  36 
  -1  -3  -1 3241.70 67.9742  35 
  -1  -3  -1 3018.23 104.206  36 
  -1   3  -1 3218.12 77.8575  33 
  -1   3  -1 3186.73 70.5126  32 
   2  -3   1 148.295 6.89161  40 
   2  -3   1 168.001 10.1232  36 
  -2   3  -1 156.489 6.90800  31 
  -2   3  -1 158.269 6.07050  32 
  -2   3  -1 155.240 5.84666  30 
   3  -3   1 18.6132 5.31758  36 
   3  -3   1 19.5732 2.95104  38 
   3  -3   1 12.1499 3.89824  40 
  -3   3  -1 8.64667 2.96199  31 
   3   3   1 16.5226 1.86106  33 
  -3   3  -1 13.4328 2.83545  32 
  -3   3  -1 20.3713 3.37484  30 
   4  -3   1 25.1757 3.89190  38 
   4  -3   1 28.5088 5.23357  40 
   4  -3   1 21.2802 7.42444  36 
  -4  -3  -1 24.9873 4.25538  43 
  -4   3  -1 26.8105 5.23125  38 
   4   3   1 24.6111 2.90095  33 
  -4   3  -1 25.1426 5.66700  27 
  -4   3  -1 43.6152 6.74571  42 
  -4   3  -1 20.4739 5.32862  31 
  -4   3  -1 27.0467 4.68602  30 
  -4   3  -1 25.8099 6.16170  26 
   5  -3   1 325.887 13.5308  40 
  -5  -3  -1 320.553 12.7070  43 
   5  -3   1 320.173 10.2948  38 
  -5   3  -1 322.920 9.66906  25 
  -5   3  -1 340.067 11.7143  38 
  -5   3  -1 315.049 12.5755  27 
  -5   3  -1 330.704 12.8386  26 
  -5   3  -1 305.183 13.2292  40 
   6  -3   1 138.632 10.4493  40 
  -6  -3  -1 127.394 7.77202  43 
   6  -3   1 136.441 4.81156  15 
   6  -3   1 130.577 4.62044  15 
  -6   3  -1 143.972 6.02373  25 
  -6   3  -1 143.257 9.68948  40 
   7  -3   1 3.41386 1.93316  12 
   7  -3   1 2.10390 1.75763  13 
  -7  -3  -1 1.01350 1.82104   5 
  -7  -3  -1 1.24345 1.28612  21 
  -7  -3  -1 2.52765 1.38554   9 
   7  -3   1 7.80491 2.58430   3 
  -7  -3  -1 3.65164 2.88304  43 
  -7  -3  -1 3.09500 3.60228   7 
  -7   3  -1 -0.2674 1.72041  12 
  -7   3  -1 1.59435 2.33119  14 
  -7   3  -1 1.41749 1.37331  13 
  -7   3  -1 3.74770 3.36681   7 
  -8  -3  -1 38.4471 2.58578   5 
  -8  -3  -1 32.7012 1.83467   9 
   8  -3   1 35.7024 2.89332  12 
  -8  -3  -1 33.8561 1.83848  21 
  -8  -3  -1 31.3201 4.03871   7 
   8  -3   1 32.4251 2.36858  13 
  -8   3  -1 39.6885 3.97462   7 
  -8   3  -1 37.6392 2.28766  12 
  -8   3  -1 41.8676 3.81080   1 
  -8   3  -1 32.8679 3.60350  10 
  -8  -4   1 42.4912 1.51374   8 
  -8  -4   1 22.4897 5.79450  18 
   8  -4  -1 43.4080 3.41241   3 
   8  -4  -1 38.4516 2.13291  12 
  -8   4   1 42.5070 2.24701  12 
   7  -4  -1 20.3095 2.61112  12 
   7  -4  -1 26.0564 4.32042   3 
  -7  -4   1 22.1630 6.06495  18 
  -7  -4   1 23.9081 1.45994   9 
   7  -4  -1 21.5230 3.88774   1 
  -7   4   1 21.0195 1.43853  15 
  -7   4   1 15.8788 3.47527  14 
  -7   4   1 24.1473 3.01372  12 
  -7   4   1 28.3626 2.50790  13 
   6  -4  -1 36.3959 4.70401   3 
   6  -4  -1 44.6082 8.31837  41 
   6  -4  -1 41.7810 4.78023   1 
  -6  -4   1 43.3417 1.80565   9 
  -6  -4   1 36.2136 7.12019  18 
   6  -4  -1 35.3225 3.32301  12 
   6  -4  -1 34.8494 4.50209   4 
   6  -4  -1 39.4367 5.06736  10 
  -6   4   1 30.7639 7.19664  26 
  -6   4   1 38.6961 4.56645  25 
  -6   4   1 31.9283 6.69075  27 
  -6   4   1 40.0202 3.16146  16 
  -6   4   1 39.9411 4.17669  14 
   5  -4  -1 560.206 18.7165  41 
  -5   4   1 562.005 16.3441  30 
  -5   4   1 552.645 18.1558  27 
  -5   4   1 499.636 16.5336  38 
  -5   4   1 562.426 18.4361  42 
  -5   4   1 521.603 17.7774  26 
   4  -4  -1 8.06321 4.64307  40 
   4  -4  -1 4.51297 5.58054  36 
   4  -4  -1 11.4237 4.68547  41 
  -4   4   1 10.1237 3.51298  30 
  -4   4   1 17.7656 4.28239  27 
  -4   4   1 19.8097 5.67115  42 
  -4   4   1 26.7487 6.40509  26 
  -4   4   1 16.9266 4.43523  31 
   3  -4  -1 332.410 12.6034  41 
   3  -4  -1 319.799 17.1796  36 
   3  -4  -1 329.987 14.4539  43 
   3  -4  -1 331.633 11.2650  40 
  -3   4   1 320.216 12.5347  42 
  -3   4   1 327.897 10.7965  32 
  -3   4   1 319.914 10.4510  30 
  -3   4   1 325.678 11.8257  26 
  -3   4   1 312.520 12.1450  31 
  -3   4   1 325.669 11.6377  27 
   2  -4  -1 45.1566 6.19153  41 
   2  -4  -1 47.8399 7.09896  36 
  -2   4   1 46.0262 4.01611  30 
  -2   4   1 51.0327 4.62763  33 
  -2   4   1 47.9470 5.47837  26 
  -2   4   1 38.9377 6.28428  42 
  -2   4   1 45.6237 4.52383  32 
   1  -4  -1 799.800 29.1529  36 
  -1  -4   1 774.646 23.4394  29 
   1  -4  -1 784.723 21.7227  41 
  -1   4   1 784.284 21.2754  33 
  -1   4   1 750.115 18.8120  30 
  -1   4   1 782.100 19.0875  32 
  -1   4   1 732.462 21.4697  42 
   0  -4  -1 865.104 23.8270  41 
   0  -4   1 832.972 25.6685  29 
   0  -4   1 856.638 19.6073  28 
   0  -4  -1 840.347 19.7731  28 
   0  -4   1 894.289 31.2806  36 
   0  -4  -1 920.013 31.3158  36 
   0   4  -1 859.227 20.4546  32 
   0   4  -1 884.450 22.7478  33 
   0   4   1 892.867 20.6305  32 
   0   4   1 891.256 22.8916  33 
   1  -4   1 586.401 23.0182  36 
   1  -4   1 567.899 14.3961  28 
   1  -4   1 572.820 18.9342  29 
  -1   4  -1 577.215 16.5228  33 
  -1   4  -1 573.318 14.8334  32 
  -1   4  -1 563.939 14.6020  30 
  -1   4  -1 584.296 16.9023  31 
   1   4   1 582.903 15.1053  33 
   2  -4   1 15.5539 4.36424  41 
   2  -4   1 10.4747 3.93998  43 
   2  -4   1 11.9685 4.51329  29 
   2  -4   1 14.0354 4.84959  36 
  -2   4  -1 15.4771 3.36532  30 
  -2   4  -1 18.1699 4.59060  31 
  -2   4  -1 16.7475 3.76999  32 
   3  -4   1 21.6850 4.76371  41 
   3  -4   1 9.89320 4.95470  29 
   3  -4   1 12.1173 4.59641  43 
   3  -4   1 24.4261 7.12001  36 
  -3   4  -1 17.0697 3.83544  27 
  -3   4  -1 24.9754 5.60532  42 
  -3   4  -1 14.7157 3.64241  31 
  -3   4  -1 22.9505 3.82647  30 
  -3   4  -1 17.3326 4.34146  26 
  -3   4  -1 13.1053 2.94909  32 
   4  -4   1 109.472 10.6699  29 
   4  -4   1 110.513 11.8031  36 
   4  -4   1 119.157 9.54695  41 
   4  -4   1 113.569 7.94469  40 
  -4   4  -1 121.744 9.29447  42 
  -4   4  -1 123.780 8.21929  27 
  -4   4  -1 123.658 7.90968  31 
  -4   4  -1 124.068 8.32960  26 
  -4   4  -1 127.892 6.88101  30 
   5  -4   1 202.337 11.2698  41 
   5  -4   1 186.525 10.2155  40 
  -5   4  -1 175.955 8.33055  30 
  -5   4  -1 191.693 9.80544  27 
  -5   4  -1 186.721 10.4970  26 
  -5   4  -1 183.659 10.9954  42 
   6  -4   1 87.1221 8.96511  41 
   6  -4   1 82.9223 5.52816   3 
  -6  -4  -1 79.8790 8.71699  18 
   6  -4   1 83.3495 3.68744  12 
  -6  -4  -1 81.0759 2.44659   9 
  -6  -4  -1 80.7322 6.40859   7 
   6  -4   1 78.5460 5.24685   1 
  -6   4  -1 76.5745 4.83359  14 
  -6   4  -1 84.4625 7.49425  27 
  -6   4  -1 77.9395 3.78411  16 
  -7  -4  -1 166.208 3.90090   8 
  -7  -4  -1 164.336 3.44161   9 
   7  -4   1 160.803 6.33108   1 
   7  -4   1 173.291 6.54160   3 
  -7  -4  -1 164.803 6.89412   7 
   7  -4   1 162.375 4.69022  12 
  -7   4  -1 160.665 5.46934  14 
  -7   4  -1 163.303 4.78472  12 
  -7   4  -1 164.510 6.62319   7 
  -7   4  -1 166.208 4.42171  13 
   8  -4   1 130.225 4.78925   3 
  -8  -4  -1 123.944 5.03948   7 
  -8  -4  -1 125.419 2.69974   8 
  -8   4  -1 124.578 3.32950  12 
  -8   4  -1 118.696 4.65285  10 
   7  -5  -1 69.2376 3.68806   4 
   7  -5  -1 64.5539 4.10776   3 
   7  -5  -1 69.7712 3.84690   1 
  -7   5   1 67.8666 2.69253  13 
  -7   5   1 61.3806 3.00618  12 
  -7   5   1 57.3394 3.47120  14 
   6  -5  -1 5.57679 2.55826   4 
   6  -5  -1 5.65659 2.44885   1 
   6  -5  -1 9.43434 2.83691   3 
  -6  -5   1 3.54829 4.85604  18 
  -6   5   1 6.04848 2.33943  14 
  -6   5   1 6.40307 1.82558  16 
  -6   5   1 0.54159 3.68719  27 
  -5  -5   1 193.028 11.6786  18 
   5  -5  -1 217.465 8.22988   3 
   5  -5  -1 219.795 7.91007   1 
   5  -5  -1 211.277 11.6071  41 
   5  -5  -1 211.877 7.48336   4 
  -5   5   1 235.674 10.9654  26 
  -5   5   1 200.365 11.1209  42 
  -5   5   1 215.603 6.69789  14 
  -5   5   1 215.817 6.63937  16 
  -5   5   1 215.425 10.3964  27 
  -5   5   1 220.017 6.33642  20 
  -4  -5   1 201.569 8.55462  23 
   4  -5  -1 214.364 11.3049  41 
  -4   5   1 215.269 10.4003  27 
  -4   5   1 212.503 10.1982  26 
  -4   5   1 184.157 10.1469  31 
  -4   5   1 190.168 8.88806  30 
  -4   5   1 200.083 10.8463  42 
   3  -5  -1 23.9893 6.77901  43 
   3  -5  -1 15.7550 5.08985  41 
  -3   5   1 13.9867 3.98829  27 
  -3   5   1 30.8983 6.96362  26 
  -3   5   1 12.7403 3.45845  32 
  -3   5   1 23.4883 5.73424  31 
  -3   5   1 21.9981 5.74956  42 
  -3   5   1 15.4141 3.59706  30 
   2  -5  -1 226.753 11.1753  43 
   2  -5  -1 196.328 13.0486  36 
   2  -5  -1 217.081 8.08795  28 
   2  -5  -1 223.084 10.1132  41 
  -2   5   1 227.275 10.4687  42 
  -2   5   1 220.897 8.52202  32 
  -2   5   1 209.968 9.76478  26 
  -2   5   1 208.505 8.06259  30 
   1  -5  -1 150.112 8.40398  43 
   1  -5  -1 139.808 9.82280  36 
   1  -5  -1 144.525 5.67236  28 
   1  -5  -1 133.883 8.26614  41 
  -1   5   1 147.993 6.48145  32 
  -1   5   1 143.220 7.11441  33 
   1   5  -1 151.726 5.55343  33 
  -1   5   1 138.046 5.95493  30 
  -1   5   1 148.300 8.76106  26 
   0  -5   1 536.992 18.7746  29 
   0  -5   1 522.353 18.0943  43 
   0   5  -1 542.886 15.6601  33 
   0   5   1 535.779 14.1417  32 
   0   5  -1 547.575 14.0577  32 
   0   5   1 526.464 15.7366  33 
   1  -5   1 333.482 16.6371  36 
   1  -5   1 345.545 13.9636  43 
   1  -5   1 358.217 9.80682  28 
   1  -5   1 358.441 14.8727  29 
  -1   5  -1 340.040 12.9232  42 
  -1   5  -1 355.800 12.2170  31 
   1   5   1 354.742 10.8001  33 
  -1   5  -1 370.309 10.8710  32 
   2  -5   1 350.574 13.5942  41 
   2  -5   1 361.434 15.5315  29 
   2  -5   1 371.621 11.1608  28 
   2  -5   1 311.729 17.7959  36 
   2  -5   1 372.654 15.4321  43 
  -2   5  -1 358.149 11.2721  30 
  -2   5  -1 371.843 13.0340  31 
  -2   5  -1 365.030 11.6093  32 
  -2   5  -1 367.468 14.0796  42 
   3  -5   1 -0.1783 4.09700  43 
   3  -5   1 4.35369 4.90192  41 
  -3  -5  -1 0.76973 3.36470  23 
   3  -5   1 1.77516 4.56973  29 
  -3   5  -1 -2.7886 3.01200  31 
  -3   5  -1 7.28348 3.70059  27 
  -3   5  -1 4.16326 5.54099  42 
  -3   5  -1 0.62361 4.34042  26 
  -3   5  -1 -2.3113 3.08167  30 
  -3   5  -1 0.77138 2.96669  32 
   4  -5   1 266.828 14.3534  29 
   4  -5   1 276.728 12.7397  41 
  -4   5  -1 244.238 11.7612  31 
  -4   5  -1 275.466 11.4878  27 
  -4   5  -1 258.380 12.7350  42 
  -4   5  -1 264.045 11.5427  26 
  -4   5  -1 269.043 10.0795  30 
  -5  -5  -1 -1.0601 4.83091  18 
   5  -5   1 8.84202 2.58995   1 
   5  -5   1 5.07739 2.64801   4 
   5  -5   1 5.06242 2.70540   3 
  -5  -5  -1 8.16508 1.35112   8 
   5  -5   1 8.91060 5.41826  41 
  -5  -5  -1 10.3654 3.77422   7 
  -5   5  -1 8.51766 3.98987  27 
  -5   5  -1 8.88035 2.27001  16 
  -5   5  -1 6.00311 2.56927  14 
  -5   5  -1 3.94518 5.35217  42 
  -5   5  -1 5.90942 5.32297  26 
  -5   5  -1 6.50877 2.18963  20 
  -6  -5  -1 81.3479 6.02391   7 
   6  -5   1 82.5403 4.99113   3 
   6  -5   1 83.7604 4.34520   4 
   6  -5   1 87.0398 4.72603   1 
  -6   5  -1 80.5778 4.22176  14 
  -6   5  -1 85.7195 3.50254  16 
   7  -5   1 17.5998 3.10730   3 
   7  -5   1 16.4178 2.79286   1 
  -7   5  -1 12.9789 2.62000   7 
  -7   5  -1 14.7012 2.19658  12 
  -7   5  -1 18.7025 2.69752  14 
  -7   5  -1 16.8007 1.86264  13 
   6  -6  -1 7.38609 1.74979   1 
   6  -6  -1 7.11223 2.25734   3 
   6  -6  -1 9.28943 2.18783   4 
   6  -6  -1 11.8455 2.46921  22 
  -6   6   1 9.53861 2.13515  14 
  -6   6   1 11.9565 2.19900  16 
   5  -6  -1 101.175 4.32783  22 
   5  -6  -1 103.600 4.97192   4 
   5  -6  -1 102.915 4.74369   5 
   5  -6  -1 105.281 4.66007   1 
  -5   6   1 103.955 3.91638  20 
  -5   6   1 97.6865 4.41613  14 
  -5   6   1 102.109 4.20181  16 
   4  -6  -1 219.070 12.6418  43 
   4  -6  -1 237.925 8.26879  19 
   4  -6  -1 218.411 7.42758   4 
   4  -6  -1 235.887 6.66845  22 
   4  -6  -1 223.384 7.53341   1 
   4  -6  -1 231.478 7.66543   5 
  -4   6   1 234.847 6.49957  20 
  -4   6   1 232.018 10.4219  27 
  -4   6   1 242.387 10.9079  26 
  -3  -6   1 52.0668 6.39433  23 
   3  -6  -1 45.7828 4.87840   4 
   3  -6  -1 51.1114 5.29115  28 
   3  -6  -1 52.8238 7.81303  43 
   3  -6  -1 44.7769 3.25789  22 
   3  -6  -1 47.3664 5.75824  19 
   3  -6  -1 41.4798 7.56589  41 
   3  -6  -1 59.6126 4.28795   5 
  -3   6   1 48.3839 6.67048  27 
  -3   6   1 42.1482 7.32562  26 
  -3   6   1 55.0299 7.59280  42 
  -3   6   1 46.9696 3.75239  20 
  -3   6   1 43.4640 5.44547  30 
   2  -6  -1 201.385 10.8051  41 
   2  -6  -1 212.555 8.72671  19 
   2  -6  -1 214.781 11.2716  43 
   2  -6  -1 210.316 7.34844   5 
   2  -6  -1 220.630 7.53116  28 
  -2  -6   1 217.624 8.80557  23 
  -2   6   1 210.741 8.39631  30 
  -2   6   1 233.363 10.2455  31 
  -1  -6   1 260.539 9.77577  23 
  -1   6   1 285.350 10.8203  31 
   0  -6   1 375.857 11.6841  23 
   0  -6  -1 381.974 11.6846  23 
   0   6  -1 372.222 11.3494  32 
   0   6   1 381.777 11.6372  32 
   1  -6   1 158.678 8.84611  43 
   1  -6   1 167.169 10.8874  29 
  -1  -6  -1 173.666 7.72383  23 
  -1   6  -1 168.420 8.08944  31 
  -2  -6  -1 193.460 7.74427  23 
   2  -6   1 173.642 6.51159  28 
   2  -6   1 174.883 7.36139  19 
   2  -6   1 189.542 10.2848  43 
   2  -6   1 172.968 6.22244   5 
   2  -6   1 174.767 11.5842  29 
  -2  -6  -1 173.951 3.63055   8 
  -2   6  -1 167.397 10.5856  42 
  -2   6  -1 181.545 9.09221  31 
  -2   6  -1 177.684 7.79184  30 
   3  -6   1 34.9191 4.49737  28 
   3  -6   1 37.7197 7.02037  43 
   3  -6   1 36.0994 4.58835   4 
   3  -6   1 40.1893 2.91425  22 
   3  -6   1 43.3928 3.76318   5 
   3  -6   1 27.6494 4.90466  19 
  -3  -6  -1 38.8420 5.93278  23 
  -3   6  -1 34.9881 7.84471  42 
  -3   6  -1 35.0844 6.29080  27 
  -3   6  -1 37.8489 3.40363  20 
   4  -6   1 23.7872 6.83347  43 
  -4  -6  -1 24.8541 4.16571  23 
   4  -6   1 20.9002 2.98643   4 
   4  -6   1 16.0639 3.10795   1 
   4  -6   1 18.5554 2.96089  22 
   4  -6   1 20.9558 3.60930   5 
  -4   6  -1 18.0765 3.02305  20 
  -4   6  -1 17.1926 4.35245  27 
   5  -6   1 83.2026 4.01208   1 
   5  -6   1 82.4393 4.63707   4 
   5  -6   1 83.3113 4.49932   5 
   5  -6   1 84.5597 4.79812   3 
   5  -6   1 84.9253 3.64973  22 
  -5   6  -1 85.6511 3.53273  20 
  -5   6  -1 77.8604 4.04032  14 
  -5   6  -1 82.9200 3.69412  16 
   6  -6   1 2.80509 2.14341   3 
   6  -6   1 3.91028 1.60056   1 
   6  -6   1 2.60477 1.54479  22 
  -6   6  -1 0.36515 1.80411  14 
  -6   6  -1 5.06433 1.25565  16 
  -6   6  -1 3.41101 1.39265  15 
   5  -7  -1 45.3935 2.88117   5 
  -5   7   1 45.5881 2.48832  16 
  -5   7   1 43.2070 2.26356  20 
   4  -7  -1 53.4800 3.94530   4 
   4  -7  -1 53.8376 4.18808  19 
   4  -7  -1 49.0567 3.36661   5 
  -4   7   1 51.8392 2.83395  20 
   3  -7  -1 62.9695 4.77450  19 
   3  -7  -1 61.5192 3.57009   5 
  -3   7   1 55.7458 3.16059  20 
   2  -7  -1 9.87982 1.93166   5 
   2  -7  -1 4.74549 3.10868  19 
   1  -7  -1 65.7317 2.38397   9 
   1  -7  -1 65.3469 5.55992  19 
   1  -7  -1 61.7994 3.44568   5 
  -1  -7   1 67.3502 1.81334   8 
   1  -7  -1 65.0006 2.71211   8 
  -1  -7   1 64.6342 5.47393  19 
   0  -7   1 41.3812 1.97163   8 
   0  -7   1 41.5322 4.93182  19 
   0  -7  -1 37.9857 5.26409  23 
   0  -7  -1 34.3963 5.15905  19 
   0  -7   1 40.0762 1.74844   9 
   0  -7  -1 41.0016 2.09904   8 
   0  -7  -1 39.5030 1.83190   9 
   1  -7   1 106.377 6.13389  19 
  -1  -7  -1 110.542 6.81511  23 
   1  -7   1 109.197 2.95109   9 
   1  -7   1 103.637 3.16610   8 
  -1  -7  -1 105.746 2.64252   8 
  -2  -7  -1 92.0338 6.63059  23 
   2  -7   1 85.1875 3.88700   5 
   2  -7   1 81.0721 5.34043  19 
   3  -7   1 45.2227 4.53317  19 
   3  -7   1 38.2756 3.14970   5 
  -3  -7  -1 53.7587 5.37833  23 
  -3   7  -1 44.7886 2.84162  20 
   4  -7   1 17.9900 2.75889   5 
   4  -7   1 20.7836 3.54769  19 
  -4   7  -1 18.0604 2.29027  20 
   5  -7   1 19.0025 2.21420   5 
  -5   7  -1 16.8081 2.07432  16 
  -5   7  -1 16.9959 1.98849  20 
   3  -8  -1 22.7195 2.94445  19 
   2  -8  -1 85.5956 4.27546  19 
   2  -8  -1 87.7958 2.48259   8 
   2  -8  -1 85.2848 2.17218   9 
   1  -8  -1 38.9962 3.79863  19 
   1  -8  -1 34.5917 1.61571   8 
   0  -8   1 66.9918 4.22711  19 
   1  -8   1 75.6283 4.10228  19 
   1  -8   1 71.3563 2.07725   8 
   2  -8   1 0.81491 2.10329  19 
   2  -8   1 2.47202 0.82855   8 
  -9   0   2 222.375 5.17307  22 
  -9   0   2 231.206 8.24628  17 
  -9   0   2 220.793 6.70734  11 
  -9   0   2 223.851 6.62792   1 
   9   0  -2 216.051 5.82217  20 
  -9   0   2 234.511 7.05698   5 
  -8   0   2 84.6701 3.89907  10 
  -8   0   2 91.5721 4.00267  22 
  -8   0   2 86.9895 5.07422   5 
  -8   0   2 81.9226 5.09604   1 
   8   0  -2 82.8339 4.08973  20 
  -8   0   2 94.0042 6.37749  17 
  -7   0   2 6.68771 5.51894  39 
   7   0  -2 33.7602 4.92761  30 
  -6   0   2 383.196 17.1369  39 
  -6   0   2 383.302 19.7258  36 
  -5   0   2 595.940 17.3843  40 
  -5   0   2 579.305 24.7500  36 
  -4   0   2 527.328 16.0633  40 
  -4   0   2 572.573 22.2809  36 
   4   0  -2 553.515 15.8765  33 
  -3   0   2 324.814 9.92548  35 
  -3   0   2 323.901 8.15400  38 
  -3   0   2 319.946 13.6641  36 
  -2   0   2 5528.78 119.821  35 
  -2   0   2 5574.49 183.022  36 
  -2   0   2 5678.87 82.7580  34 
   2   0  -2 5670.36 82.9658  34 
  -1   0   2 2754.72 40.4107  34 
  -1   0   2 2727.15 40.4214  34 
   1   0  -2 2688.56 40.4818  34 
   0   0   2 22.0094 1.54405  34 
   0   0  -2 22.0142 1.58074  34 
   0   0   2 19.0446 1.40126  34 
   0   0  -2 16.9745 1.41770  34 
   1   0   2 178.505 3.83341  34 
   1   0   2 169.195 5.67259  33 
  -1   0  -2 183.031 3.79469  34 
  -1   0  -2 180.630 3.78136  34 
   1   0   2 181.071 3.73374  34 
   2   0   2 231.739 7.23886  33 
  -2   0  -2 224.503 4.83157  34 
  -2   0  -2 228.123 10.2719  36 
   2   0   2 229.839 5.05224  34 
  -3   0  -2 464.456 11.7848  38 
  -3   0  -2 493.216 19.2143  36 
   3   0   2 474.162 13.6877  33 
  -4   0  -2 763.345 28.7742  36 
   4   0   2 704.052 20.5179  33 
   4   0   2 741.449 18.2843  30 
  -4   0  -2 729.056 17.0907  38 
  -4   0  -2 715.302 20.7939  40 
  -5   0  -2 174.428 12.0099  36 
  -5   0  -2 181.953 7.85714  40 
   5   0   2 180.796 7.29549  30 
   6   0   2 353.336 11.7708  30 
  -7   0  -2 185.762 6.27147  22 
   7   0   2 188.821 5.89942  20 
  -7   0  -2 180.745 8.50113  17 
  -7   0  -2 179.695 7.08256   5 
  -7   0  -2 175.314 7.05237   1 
   7   0   2 190.054 8.46496  30 
  -7   0  -2 177.987 6.31198  10 
  -7   0  -2 176.856 7.85610   7 
  -8   0  -2 307.911 10.7015  17 
  -8   0  -2 307.221 9.97920   7 
  -8   0  -2 310.510 8.03711  22 
  -8   0  -2 298.207 9.03037  11 
  -8   0  -2 328.269 9.50103   1 
  -8   0  -2 325.770 9.50572   5 
   8   0   2 305.355 7.89227  20 
  -9   0  -2 -0.9921 2.32551  17 
  -9   0  -2 -0.4021 1.52535  11 
  -9   0  -2 0.92112 1.71497   5 
   9   0   2 2.98941 1.36273  20 
  -9   0  -2 4.94802 2.33472   7 
  -9  -1   2 7.51287 1.84464   5 
  -9  -1   2 6.70960 2.45992  17 
  -9  -1   2 7.20761 1.91894  11 
  -9   1   2 5.69653 2.59005  17 
   9   1  -2 11.3629 2.36355  20 
  -9   1   2 8.71560 2.03036   1 
  -9   1   2 6.03590 1.74425  22 
  -9   1   2 7.91458 1.66736  11 
  -8  -1   2 1.70189 3.68258  43 
  -8  -1   2 4.76369 1.33262  22 
  -8  -1   2 4.27429 2.25586   5 
  -8  -1   2 0.60909 3.15885  17 
   8  -1  -2 1.45304 1.82787  20 
   8   1  -2 9.54890 1.94188  20 
  -8   1   2 5.27123 2.18970  10 
  -8   1   2 2.71535 3.41716  17 
  -8   1   2 0.29247 2.15061  11 
  -8   1   2 7.74324 3.10032   1 
  -8   1   2 1.36125 2.25139  22 
   7  -1  -2 78.1004 4.14560  20 
   7  -1  -2 83.3708 6.16913  30 
  -7  -1   2 74.8836 3.64709  22 
  -7  -1   2 82.3899 8.05163  43 
  -7  -1   2 74.2237 9.22261  39 
  -7  -1   2 73.4674 4.82635   5 
  -7   1   2 76.1728 6.64455  17 
  -7   1   2 91.6856 9.85493  39 
   7   1  -2 78.0369 4.34959  20 
  -7   1   2 69.6334 4.82807  11 
   7   1  -2 79.2789 5.86167  30 
  -7   1   2 80.9697 4.83175  10 
  -6  -1   2 202.081 11.1000  43 
  -6  -1   2 181.168 12.6344  36 
   6  -1  -2 200.386 8.41412  30 
  -6  -1   2 195.135 11.6617  39 
  -6   1   2 213.553 9.90357  40 
  -6   1   2 201.867 12.1953  39 
  -6   1   2 192.709 6.16968  25 
  -5  -1   2 706.717 28.2112  36 
  -5  -1   2 708.170 24.9044  43 
  -5  -1   2 708.612 24.5162  39 
   5   1  -2 716.712 20.4922  33 
  -5   1   2 733.683 21.3462  40 
  -5   1   2 716.500 29.4887  36 
  -5   1   2 692.906 17.4278  38 
  -4  -1   2 1110.80 38.8211  36 
   4  -1  -2 1066.84 26.0879  38 
  -4  -1   2 1053.18 33.6267  39 
  -4  -1   2 1075.21 26.4002  35 
  -4   1   2 1085.14 29.7250  40 
  -4   1   2 1085.97 25.3338  38 
  -4   1   2 1093.25 39.8390  36 
   3  -1  -2 709.491 26.7608  36 
  -3  -1   2 662.570 24.4914  36 
  -3  -1   2 695.892 16.8483  35 
   3  -1  -2 662.072 12.1060  34 
   3  -1  -2 654.552 16.7608  38 
  -3   1   2 689.876 25.6690  36 
  -3   1   2 674.717 16.5074  38 
   2  -1  -2 1065.95 17.1397  34 
  -2  -1   2 1087.88 36.2517  36 
   2  -1  -2 1119.87 37.4105  36 
   2  -1  -2 1002.94 27.1277  33 
  -2  -1   2 1124.52 24.1915  35 
  -2   1   2 1040.95 27.3609  33 
  -2   1   2 1066.67 37.1901  36 
   1  -1  -2 961.746 15.2027  34 
   1  -1  -2 992.438 15.2156  34 
  -1   1   2 946.780 24.5087  33 
  -1   1   2 980.350 15.3813  34 
   1   1  -2 975.336 14.7259  34 
   0  -1   2 1125.22 16.6769  34 
   0  -1  -2 1105.42 16.8093  34 
   0  -1   2 1127.65 16.6919  34 
   0   1   2 1111.09 17.2871  34 
   0   1  -2 1099.61 16.9033  34 
   0   1   2 1077.13 27.4144  33 
  -1  -1  -2 2947.05 97.1311  36 
   1  -1   2 2980.07 44.2835  34 
   1  -1   2 3008.72 44.2546  34 
  -1  -1  -2 2902.19 43.6520  34 
  -1   1  -2 2999.94 44.4057  34 
   1   1   2 2932.28 71.7121  33 
   1   1   2 2990.76 44.0961  34 
  -2  -1  -2 1585.52 53.1099  36 
   2  -1   2 1526.35 24.6662  34 
   2   1   2 1567.32 38.9907  33 
  -2   1  -2 1605.61 24.7162  34 
  -2   1  -2 1600.21 53.8367  36 
  -3  -1  -2 57.5786 6.02576  36 
   3  -1   2 59.9297 4.47782  38 
  -3   1  -2 63.0740 6.76306  36 
   3   1   2 61.7869 3.66796  33 
  -3   1  -2 69.0599 4.46144  38 
   4  -1   2 95.4745 6.40040  40 
  -4  -1  -2 87.3173 7.75912  36 
   4  -1   2 83.0589 4.89712  30 
   4  -1   2 90.1242 5.69994  38 
  -4   1  -2 98.1734 5.12596  38 
   4   1   2 90.0885 4.86504  33 
  -4   1  -2 92.0969 8.37364  36 
  -4   1  -2 80.1728 6.65582  40 
   4   1   2 89.7808 4.47156  30 
  -5  -1  -2 198.889 12.6420  36 
  -5  -1  -2 222.922 11.4808  43 
   5  -1   2 205.211 8.59410  38 
   5  -1   2 209.981 8.09709  30 
  -5   1  -2 190.831 13.2596  36 
   5   1   2 209.362 8.78292  33 
  -5   1  -2 210.611 7.25041  38 
   5   1   2 214.138 7.80174  30 
  -5   1  -2 210.716 9.44147  40 
   6  -1   2 51.1942 6.47608  38 
   6  -1   2 57.5186 5.42472  30 
  -6  -1  -2 47.0840 7.65717  43 
   6   1   2 52.7450 5.27493  30 
  -6   1  -2 44.1563 6.58088  40 
  -7  -1  -2 7.99983 3.81718   7 
  -7  -1  -2 3.97185 2.22730   5 
  -7  -1  -2 1.46502 4.43099  43 
   7  -1   2 7.58252 2.11552  20 
  -7  -1  -2 5.73372 2.02670  22 
  -7  -1  -2 4.80709 2.27111   1 
  -7  -1  -2 3.22132 3.46728  17 
  -7   1  -2 4.42542 2.59090  10 
  -7   1  -2 2.49508 3.39286  17 
  -7   1  -2 6.94414 2.84572   1 
   7   1   2 3.14562 1.98263  20 
   7   1   2 6.51127 3.53122  30 
  -7   1  -2 5.68311 2.34614  11 
  -7   1  -2 10.2116 3.53269   7 
  -8  -1  -2 59.7154 5.54292  17 
   8  -1   2 69.4069 3.34808  20 
  -8  -1  -2 66.4904 2.64381  22 
  -8  -1  -2 63.7088 5.24872   7 
  -8  -1  -2 66.9742 4.33407   5 
  -8   1  -2 74.9393 3.91094  10 
  -8   1  -2 64.8618 3.92044  22 
  -8   1  -2 58.8528 3.91329  11 
  -8   1  -2 69.7349 4.58538   1 
  -8   1  -2 62.7737 5.44158   7 
   8   1   2 70.1775 3.79104  20 
  -8   1  -2 66.4294 5.61948  17 
  -9  -1  -2 9.75468 2.45968  17 
  -9  -1  -2 7.24921 1.71073  11 
   9  -1   2 10.4897 1.60588  15 
  -9  -1  -2 6.65762 1.70794   5 
  -9  -1  -2 16.2306 3.05779   7 
  -9   1  -2 6.67514 1.72633   1 
  -9   1  -2 9.90918 2.07527  22 
  -9   1  -2 11.5563 2.33876   7 
  -9   1  -2 7.64110 2.40960  17 
   9   1   2 10.7071 2.05051  20 
   9  -2  -2 77.6837 3.07688  13 
  -9  -2   2 81.8367 3.31475   5 
   9  -2  -2 76.9865 3.23605  12 
  -9  -2   2 81.0456 2.41946  21 
  -9   2   2 79.4199 3.95140   1 
   9   2  -2 82.4784 3.11971  20 
  -9   2   2 78.0503 3.55386  22 
  -9   2   2 80.1163 4.40798  17 
  -9   2   2 78.8662 3.41720  10 
  -8  -2   2 55.2449 3.50599   5 
   8  -2  -2 50.6866 3.79974  12 
  -8  -2   2 48.4431 5.99029  43 
   8  -2  -2 48.1546 3.75422  15 
   8   2  -2 48.9450 3.49129  20 
  -8   2   2 53.1730 3.56278  11 
  -8   2   2 48.4341 5.73511  17 
  -8   2   2 53.3070 5.19939   1 
  -8   2   2 51.8444 4.06364  10 
   7  -2  -2 85.4407 9.66660  40 
  -7  -2   2 77.5788 7.59313  18 
  -7  -2   2 73.3245 7.13703  43 
  -7  -2   2 61.5988 4.22824   5 
  -7  -2   2 83.2314 3.66062  28 
  -7   2   2 70.9384 2.42298  13 
  -7   2   2 71.5428 8.06246  40 
   7   2  -2 77.8869 5.56602  30 
  -7   2   2 78.9033 4.92728  10 
  -7   2   2 61.9653 3.64067  12 
  -7   2   2 61.2558 6.91174  17 
  -7   2   2 62.7972 4.66975  11 
   6  -2  -2 134.948 9.86816  40 
  -6  -2   2 112.145 7.98412  43 
   6  -2  -2 127.503 7.57139  38 
  -6  -2   2 114.640 4.96771  28 
  -6   2   2 113.950 5.99031  38 
  -6   2   2 125.133 5.51674  25 
  -6   2   2 107.754 9.97644  39 
  -6   2   2 124.499 9.02975  40 
  -5  -2   2 70.7611 3.69106  28 
   5  -2  -2 74.1663 5.81612  38 
   5  -2  -2 66.9209 7.83849  40 
  -5  -2   2 70.0873 5.97542  43 
  -5  -2   2 80.9277 7.12681  39 
  -5  -2   2 68.4385 7.15259  36 
   5   2  -2 81.4771 4.90978  33 
  -5   2   2 71.4590 6.97040  40 
  -5   2   2 75.1483 5.39103  38 
  -5   2   2 73.0312 6.88877  26 
   4  -2  -2 131.122 6.24390  38 
  -4  -2   2 127.667 5.74814  35 
  -4  -2   2 129.150 4.37167  28 
   4  -2  -2 133.650 8.01219  40 
  -4  -2   2 139.785 8.14449  39 
  -4  -2   2 134.120 7.81348  36 
  -4   2   2 142.600 6.46488  38 
  -4   2   2 133.418 7.36388  40 
  -4   2   2 121.383 7.32649  42 
  -3  -2   2 228.674 6.78328  35 
  -3  -2   2 223.326 9.65871  36 
   3  -2  -2 234.987 7.35988  38 
   3  -2  -2 233.889 12.1188  36 
   3  -2  -2 222.267 9.04846  40 
  -3   2   2 217.834 7.66112  38 
  -3   2   2 226.662 7.55036  30 
   2  -2  -2 1656.77 37.7383  38 
   2  -2  -2 1746.80 57.9210  36 
  -2  -2   2 1648.24 55.6748  36 
  -2   2   2 1731.71 42.7415  33 
  -2   2   2 1665.99 38.4785  32 
   1  -2  -2 741.217 11.8304  34 
   1  -2  -2 737.872 26.4207  36 
  -1   2   2 732.466 19.3124  33 
   0  -2  -2 307.200 11.9770  36 
   0  -2  -2 292.032 8.44997  35 
   0   2   2 309.294 8.57489  33 
  -1  -2  -2 415.274 13.7401  37 
  -1  -2  -2 428.551 15.4405  36 
   1  -2   2 416.737 7.08709  34 
   1   2   2 424.849 10.8869  33 
  -1   2  -2 397.009 10.5256  32 
  -2  -2  -2 274.876 11.3321  36 
   2  -2   2 273.476 7.80090  38 
  -2   2  -2 266.910 9.40584  31 
   2   2   2 288.487 7.91684  33 
  -2   2  -2 283.423 8.32016  32 
   3  -2   2 431.354 11.3838  38 
  -3  -2  -2 423.228 16.4985  36 
   3  -2   2 414.927 13.4519  40 
   3  -2   2 407.887 18.4917  36 
  -3   2  -2 374.965 13.6121  40 
   3   2   2 426.903 11.8062  33 
  -3   2  -2 420.334 13.4834  31 
  -3   2  -2 424.159 11.8588  38 
   3   2   2 392.652 10.8747  30 
  -3   2  -2 414.314 11.4816  30 
   4  -2   2 25.2047 4.26424  38 
   4  -2   2 22.8230 4.84374  40 
  -4  -2  -2 15.3790 5.28939  36 
  -4  -2  -2 24.5200 5.44978  43 
  -4  -2  -2 21.5463 3.03793  28 
  -4   2  -2 23.3468 4.60286  26 
   4   2   2 17.1079 3.03719  30 
  -4   2  -2 26.9285 4.54301  38 
   4   2   2 20.4851 3.00278  33 
  -4   2  -2 26.2659 5.13011  40 
   5  -2   2 544.704 18.2516  40 
   5  -2   2 549.025 15.3866  38 
  -5  -2  -2 455.215 22.3602  36 
  -5  -2  -2 526.494 13.6995  28 
  -5  -2  -2 533.335 19.9504  43 
  -5   2  -2 534.569 15.0304  38 
  -5   2  -2 547.114 17.9211  40 
   5   2   2 533.685 14.4490  30 
  -6  -2  -2 62.0406 7.33145  43 
   6  -2   2 65.8100 6.81839  38 
  -6  -2  -2 49.3366 4.27557  28 
   6  -2   2 61.3355 8.26966  40 
  -6   2  -2 47.8122 5.40896  38 
  -6   2  -2 65.9044 7.39212  40 
   6   2   2 58.4406 5.18152  30 
  -7  -2  -2 17.2590 3.29067  28 
   7  -2   2 21.8111 3.70281  12 
  -7  -2  -2 21.6739 3.58564   5 
  -7  -2  -2 28.0860 5.26704   7 
  -7  -2  -2 12.9995 4.32921  43 
  -7   2  -2 28.4872 5.08000  17 
  -7   2  -2 28.7110 4.29467  10 
  -7   2  -2 24.4529 3.42209  11 
  -7   2  -2 16.3467 3.03821  12 
  -7   2  -2 33.8774 4.67899   1 
  -7   2  -2 20.7515 3.73692   7 
   8  -2   2 27.2286 3.19568  12 
  -8  -2  -2 24.8005 3.17854   5 
   8  -2   2 19.7976 2.18733  15 
  -8  -2  -2 24.3137 4.43567   7 
  -8   2  -2 28.4276 4.26754   7 
  -8   2  -2 31.8107 4.62667  17 
   8   2   2 19.6237 3.02106  20 
  -8   2  -2 24.9146 3.80160   1 
  -8   2  -2 24.0930 3.66132  10 
   8  -3  -2 22.7359 3.04903  12 
  -8  -3   2 26.5209 5.16509  18 
  -8  -3   2 30.8759 2.46265   5 
   8  -3  -2 29.6407 2.61014  13 
  -8  -3   2 28.5285 1.84096   9 
   8  -3  -2 28.5720 3.65356   3 
  -8  -3   2 28.7456 1.58722  21 
  -8   3   2 27.1350 4.40152   1 
  -8   3   2 28.7036 2.19097  12 
  -8   3   2 31.2090 3.46776  10 
  -7  -3   2 125.851 8.16138  18 
  -7  -3   2 124.119 3.58943  21 
   7  -3  -2 127.360 5.04420  12 
  -7  -3   2 118.789 6.72232  43 
  -7  -3   2 125.064 4.71650   5 
   7  -3  -2 127.756 4.07553  15 
   7  -3  -2 115.246 6.06125   3 
  -7  -3   2 124.406 3.32600   9 
  -7   3   2 119.346 4.70245  12 
  -7   3   2 126.517 5.17249  14 
  -7   3   2 130.275 3.92518  13 
  -7   3   2 128.878 5.40148  25 
  -6  -3   2 279.704 11.5961  43 
   6  -3  -2 288.139 13.6698  40 
  -6   3   2 271.130 13.3425  40 
  -6   3   2 285.710 8.99391  25 
  -6   3   2 304.034 12.1077  26 
   5  -3  -2 389.343 11.7470  38 
   5  -3  -2 393.887 15.0078  40 
  -5  -3   2 375.235 13.6771  43 
   5  -3  -2 372.254 14.0136  41 
  -5   3   2 389.865 14.5884  40 
  -5   3   2 387.738 14.0681  42 
  -5   3   2 377.940 12.5713  38 
  -5   3   2 372.690 13.5416  26 
  -5   3   2 381.610 13.8822  27 
  -5   3   2 363.095 10.7043  25 
  -4  -3   2 416.228 13.5424  43 
   4  -3  -2 403.809 11.3742  38 
   4  -3  -2 341.873 18.8682  36 
   4  -3  -2 399.769 14.1714  40 
   4  -3  -2 397.746 13.9265  41 
  -4   3   2 408.465 15.0401  31 
  -4   3   2 387.243 13.4198  27 
  -4   3   2 402.617 12.0882  30 
  -4   3   2 382.377 13.2235  26 
  -4   3   2 412.768 12.3206  38 
  -4   3   2 392.352 13.6145  42 
   3  -3  -2 28.0667 6.51180  36 
   3  -3  -2 22.2829 5.66428  40 
   3  -3  -2 29.3111 6.15048  41 
   3  -3  -2 32.8580 3.48859  38 
  -3   3   2 28.2508 3.95851  30 
  -3   3   2 27.4335 4.70687  42 
  -3   3   2 27.8233 4.11909  32 
   2  -3  -2 70.1496 6.92970  36 
   2  -3  -2 65.4317 5.38945  40 
  -2   3   2 69.4947 4.83709  33 
  -2   3   2 71.7255 4.55514  32 
  -2   3   2 65.6088 4.41775  30 
   1  -3  -2 33.6823 5.39494  36 
  -1  -3   2 29.2086 5.72400  29 
  -1   3   2 33.8142 3.70449  33 
  -1   3   2 35.9499 3.42430  32 
   0  -3  -2 1451.34 48.6891  36 
   0   3   2 1422.54 32.3660  32 
   0   3   2 1457.08 35.7675  33 
   0   3  -2 1421.26 32.1346  32 
   0   3  -2 1402.53 36.9573  31 
   1  -3   2 66.7000 6.58521  29 
  -1  -3  -2 67.3390 5.25400  36 
  -1   3  -2 62.1353 3.76606  32 
  -1   3  -2 65.0277 4.27160  31 
   1   3   2 68.7586 3.10619  33 
  -2  -3  -2 126.094 6.65520  36 
   2  -3   2 118.493 6.12250  40 
  -2   3  -2 121.529 6.16635  31 
  -2   3  -2 122.083 5.50920  32 
  -2   3  -2 119.085 5.38296  30 
   2   3   2 128.614 4.39259  33 
   3  -3   2 31.6434 3.18539  38 
  -3  -3  -2 24.6063 2.05047  28 
   3  -3   2 26.5094 6.87260  36 
  -3  -3  -2 22.6531 2.20955  28 
   3  -3   2 24.3724 5.02488  40 
  -3   3  -2 26.9991 4.78918  31 
  -3   3  -2 31.0093 4.21000  30 
  -3   3  -2 22.8703 4.35092  32 
   3   3   2 23.8687 2.63686  33 
   4  -3   2 287.190 8.91740  38 
   4  -3   2 283.575 11.4089  40 
  -4  -3  -2 274.664 7.37010  28 
   4  -3   2 272.228 16.5411  36 
  -4  -3  -2 284.847 11.5270  43 
  -4  -3  -2 280.623 7.15665  28 
   4   3   2 285.784 9.58634  33 
  -4   3  -2 294.588 9.89399  30 
  -4   3  -2 281.836 11.1976  27 
  -4   3  -2 278.440 10.9901  26 
  -4   3  -2 284.619 10.3413  38 
  -4   3  -2 308.600 12.0085  42 
   5  -3   2 56.8196 5.18414  38 
   5  -3   2 66.0234 7.73491  40 
  -5  -3  -2 52.7796 2.53008  28 
  -5  -3  -2 54.8342 2.68023  28 
  -5  -3  -2 58.6124 5.85138  43 
  -5   3  -2 47.3772 4.64793  25 
  -5   3  -2 51.4497 6.44769  38 
  -5   3  -2 58.9276 7.09971  27 
  -5   3  -2 62.9390 7.67346  40 
   6  -3   2 374.760 11.9322   3 
  -6  -3  -2 381.988 7.68746   9 
  -6  -3  -2 383.796 10.7905   5 
  -6  -3  -2 380.415 12.1947   7 
   6  -3   2 389.689 9.41999  12 
   6  -3   2 393.792 8.77224  15 
  -6  -3  -2 394.737 8.67454  21 
  -6  -3  -2 391.311 15.4252  43 
   6  -3   2 429.007 16.3821  40 
  -6   3  -2 387.438 15.5311  40 
  -6   3  -2 393.841 9.53633  16 
  -6   3  -2 405.992 10.1625  14 
  -6   3  -2 398.310 9.09955  15 
  -6   3  -2 381.020 9.32126  12 
  -7  -3  -2 12.3563 3.61779   7 
   7  -3   2 17.7102 3.23808  12 
  -7  -3  -2 18.4740 2.22735  21 
   7  -3   2 23.7362 3.43315  13 
   7  -3   2 17.0346 3.90781   3 
  -7  -3  -2 20.6540 2.04971   9 
  -7  -3  -2 16.9861 2.99810   5 
  -7  -3  -2 9.71196 3.35638  43 
  -7   3  -2 23.2046 3.49667  14 
  -7   3  -2 15.1643 2.97346  12 
  -7   3  -2 16.3842 2.15525  13 
  -7   3  -2 15.7906 3.45653   7 
   8  -3   2 51.0598 2.83818  12 
  -8  -3  -2 48.9254 2.68471   5 
  -8  -3  -2 49.6768 4.22839   7 
  -8  -3  -2 47.1144 1.96055  21 
  -8  -3  -2 46.4530 1.95005   9 
  -8   3  -2 47.0554 3.72928  10 
  -8   3  -2 52.9655 4.03643   7 
  -8   3  -2 47.7201 2.19538  12 
  -8   3  -2 43.2243 3.76368   1 
   8  -4  -2 10.0214 1.96757  12 
  -8  -4   2 11.5330 4.00565  18 
  -8  -4   2 6.09960 0.74194   8 
   8  -4  -2 6.56775 2.14924   3 
  -8   4   2 7.85298 1.26662  12 
  -8   4   2 2.85981 1.90194  10 
  -7  -4   2 212.568 9.68048  18 
   7  -4  -2 198.371 7.45257  10 
  -7  -4   2 202.598 3.89399   9 
   7  -4  -2 198.707 7.56434   3 
   7  -4  -2 199.206 6.59143   4 
   7  -4  -2 205.909 5.44457  12 
   7  -4  -2 200.549 7.47914   1 
  -7   4   2 193.529 6.71666  25 
  -7   4   2 202.861 5.63775  12 
  -7   4   2 194.474 5.18251  13 
  -7   4   2 201.187 6.23064  14 
   6  -4  -2 53.0311 2.53339  13 
   6  -4  -2 55.2022 3.70984  12 
   6  -4  -2 66.8414 5.27776   3 
   6  -4  -2 62.3511 8.43534  41 
   6  -4  -2 48.6134 4.94164   1 
  -6  -4   2 55.6410 1.95056   9 
   6  -4  -2 56.6248 5.32705  10 
   6  -4  -2 48.7340 4.90897   4 
  -6  -4   2 52.8375 7.62476  18 
  -6   4   2 61.2512 4.86359  25 
  -6   4   2 51.1735 4.28355  14 
  -6   4   2 57.8786 7.75765  26 
  -6   4   2 62.8473 6.94612  27 
  -6   4   2 62.0598 8.40102  42 
  -6   4   2 55.4386 3.45126  16 
   5  -4  -2 47.5385 8.23721  41 
   5  -4  -2 51.3134 7.95673  40 
  -5   4   2 41.8557 7.94935  42 
  -5   4   2 34.5202 6.74457  27 
  -5   4   2 46.7538 7.21722  26 
  -5   4   2 44.1132 5.64552  30 
  -5   4   2 35.8366 6.78823  38 
   4  -4  -2 42.7099 6.74023  40 
   4  -4  -2 46.8739 9.05052  36 
   4  -4  -2 36.3561 7.87498  41 
  -4   4   2 55.9797 6.92037  26 
  -4   4   2 46.6503 6.43291  31 
  -4   4   2 41.0738 5.02021  30 
  -4   4   2 48.5747 6.53474  27 
  -4   4   2 50.2911 7.17617  42 
   3  -4  -2 402.891 20.3581  36 
   3  -4  -2 448.332 15.0844  41 
   3  -4  -2 441.807 13.7748  40 
  -3   4   2 422.920 14.2868  27 
  -3   4   2 428.976 12.8064  30 
  -3   4   2 441.329 14.5609  42 
  -3   4   2 424.702 14.2254  26 
  -3   4   2 428.652 13.2099  32 
   2  -4  -2 282.352 10.8825  41 
   2  -4  -2 273.574 12.2497  43 
   2  -4  -2 273.142 14.3277  36 
  -2   4   2 275.438 10.3014  26 
  -2   4   2 277.582 10.3690  33 
  -2   4   2 283.956 10.7961  42 
  -2   4   2 286.388 9.36231  32 
  -2   4   2 271.253 10.1931  27 
  -2   4   2 290.599 8.91744  30 
   1  -4  -2 1.34982 1.99640  28 
   1  -4  -2 5.83356 3.74133  36 
  -1  -4   2 3.95079 3.47585  29 
   1  -4  -2 2.35342 3.25082  41 
  -1   4   2 1.61146 1.99466  33 
  -1   4   2 4.70365 2.38384  30 
   1   4  -2 3.31031 1.18277  33 
  -1   4   2 1.35049 2.12994  32 
  -1   4   2 5.53994 4.06716  42 
   0  -4   2 34.1675 6.84778  29 
   0  -4  -2 34.3913 5.53018  41 
   0  -4   2 30.7795 2.58382  28 
   0  -4  -2 27.7945 4.95874  36 
   0  -4  -2 25.9506 2.78549  28 
   0   4   2 31.2208 3.24807  32 
   0   4  -2 27.5010 2.88560  32 
   0   4   2 27.1415 3.37083  33 
   0   4  -2 28.5449 3.23798  31 
   1  -4   2 102.685 4.92206  28 
  -1  -4  -2 100.388 2.98779  28 
   1  -4   2 106.003 8.47296  29 
   1  -4   2 99.0239 8.09487  36 
  -1  -4  -2 92.8186 3.06473  28 
  -1   4  -2 100.737 5.45732  31 
  -1   4  -2 103.523 5.02849  32 
  -1   4  -2 97.9325 4.72309  30 
   1   4   2 98.0475 4.40124  32 
   1   4   2 99.1901 4.44664  33 
   2  -4   2 302.044 15.7557  36 
   2  -4   2 302.395 13.6406  29 
   2  -4   2 287.823 13.4131  43 
   2  -4   2 295.065 11.4849  41 
  -2   4  -2 319.088 9.92804  32 
   2   4   2 297.781 8.94311  33 
  -2   4  -2 308.351 11.0942  31 
  -2   4  -2 316.378 9.61868  30 
  -2   4  -2 283.140 10.5780  27 
   3  -4   2 138.344 10.6374  29 
   3  -4   2 114.552 10.9583  36 
   3  -4   2 125.461 9.60126  43 
  -3   4  -2 131.955 7.80006  26 
  -3   4  -2 122.228 7.58262  27 
  -3   4  -2 129.216 6.58841  30 
  -3   4  -2 143.717 7.05909  32 
   3   4   2 125.332 5.30441  33 
  -3   4  -2 134.583 7.61871  31 
   4  -4   2 171.004 12.0128  29 
  -4   4  -2 168.773 9.20413  31 
  -4   4  -2 181.708 9.22411  27 
  -4   4  -2 165.071 9.33093  26 
  -4   4  -2 174.338 7.97883  30 
  -4   4  -2 182.413 10.6929  42 
   5  -4   2 18.4454 6.35485  29 
   5  -4   2 34.0797 7.33600  40 
  -5   4  -2 29.5109 5.67374  30 
  -5   4  -2 15.9474 6.50236  42 
  -5   4  -2 21.6350 4.65293  27 
   6  -4   2 39.3810 3.25000  12 
  -6  -4  -2 45.4497 1.99801   9 
  -6  -4  -2 43.4046 5.60129   7 
  -6  -4  -2 39.4519 2.39720   8 
   6  -4   2 39.6549 4.43385   1 
   6  -4   2 45.4415 4.64419   3 
  -6   4  -2 43.8563 3.04151  16 
  -6   4  -2 50.1273 6.72732  27 
  -6   4  -2 37.8913 4.10690  14 
  -6   4  -2 35.9552 3.81652  12 
   7  -4   2 71.3897 4.45782   1 
   7  -4   2 72.6186 4.42833   3 
  -7  -4  -2 69.8989 2.14137   9 
   7  -4   2 67.8228 2.93506  12 
  -7  -4  -2 79.0994 5.41769   7 
  -7  -4  -2 71.8461 2.48361   8 
  -7   4  -2 74.3395 3.85611  14 
  -7   4  -2 69.2426 2.75038  13 
  -7   4  -2 68.0856 3.36643  12 
  -7   4  -2 57.9307 4.72308   7 
  -8  -4  -2 30.4680 3.76066   7 
  -8  -4  -2 28.0547 1.32218   8 
  -7  -5   2 1.70076 4.32692  18 
   7  -5  -2 22.4199 3.28982   4 
   7  -5  -2 20.2414 3.52345   3 
   7  -5  -2 20.1960 3.19537   1 
  -7   5   2 15.4012 2.39427  12 
  -7   5   2 15.3664 2.99702  14 
  -7   5   2 17.0790 2.08123  13 
   6  -5  -2 2.96587 2.69518   3 
   6  -5  -2 -1.0598 2.50033   4 
  -6  -5   2 -0.0600 5.04858  18 
   6  -5  -2 0.12038 2.37693   1 
  -6   5   2 1.57366 1.69744  16 
  -6   5   2 4.15088 3.69510  27 
  -6   5   2 -0.9671 4.59384  26 
  -6   5   2 4.49644 2.32582  14 
   5  -5  -2 328.013 9.62314   4 
   5  -5  -2 333.537 9.87482  10 
   5  -5  -2 337.491 10.6221   1 
  -5  -5   2 331.891 13.4963  18 
   5  -5  -2 341.931 10.7320   3 
   5  -5  -2 312.941 13.8332  41 
  -5   5   2 335.732 8.46505  20 
  -5   5   2 350.189 13.2800  27 
  -5   5   2 329.756 8.80292  14 
  -5   5   2 335.035 9.07020  16 
  -5   5   2 324.473 13.1751  26 
   4  -5  -2 39.4284 7.90639  41 
  -4   5   2 43.2779 7.73032  42 
  -4   5   2 39.8843 6.68713  31 
  -4   5   2 47.8481 5.49699  30 
  -4   5   2 40.4263 6.67959  27 
  -4   5   2 57.5515 7.48849  26 
   3  -5  -2 197.947 11.4721  43 
   3  -5  -2 203.705 10.4533  41 
  -3  -5   2 187.180 8.20204  23 
  -3   5   2 199.106 10.2047  42 
  -3   5   2 214.348 10.3724  26 
  -3   5   2 180.821 8.19592  30 
  -3   5   2 196.807 9.42619  27 
  -3   5   2 183.301 9.64368  31 
  -3   5   2 191.974 8.58216  32 
   2  -5  -2 51.1803 7.04698  41 
   2  -5  -2 52.9754 7.74507  36 
   2  -5  -2 57.5142 6.91026  43 
  -2   5   2 48.9865 6.80755  42 
  -2   5   2 49.7321 6.30949  26 
  -2   5   2 58.5512 4.98235  30 
  -2   5   2 53.9031 5.18151  32 
  -2   5   2 53.6152 5.98931  27 
   1  -5  -2 547.593 13.5525  28 
   1  -5  -2 528.229 17.0544  41 
   1  -5  -2 483.350 21.8408  36 
   1  -5  -2 525.138 19.1406  43 
  -1   5   2 532.350 14.7011  32 
  -1   5   2 510.710 14.1120  30 
   0  -5   2 170.820 10.7363  29 
   0  -5  -2 186.005 5.24183  28 
   0  -5  -2 190.129 10.2229  41 
   0  -5   2 179.782 8.34666  43 
   0   5   2 190.423 7.05928  32 
   0   5   2 182.882 7.95887  33 
   0   5  -2 188.942 6.73320  32 
   1  -5   2 146.035 5.63654  28 
   1  -5   2 151.293 10.4930  29 
   1  -5   2 160.076 8.75065  43 
   1  -5   2 136.464 10.2422  36 
  -1   5  -2 160.183 6.85342  32 
  -1   5  -2 150.341 7.31681  31 
  -1   5  -2 141.484 6.36961  30 
   2  -5   2 56.8734 4.98310  28 
   2  -5   2 54.8022 8.45528  36 
   2  -5   2 53.5428 7.20186  43 
   2  -5   2 50.3419 9.08201  29 
  -2   5  -2 51.4910 5.17483  32 
  -2   5  -2 55.2609 5.11330  30 
  -2   5  -2 53.9480 5.77049  31 
  -2   5  -2 61.4863 8.17305  42 
   3  -5   2 6.01742 5.05116  41 
   3  -5   2 8.37367 5.23800  29 
   3  -5   2 -0.1089 4.26356  43 
  -3  -5  -2 -3.4190 3.66660  23 
  -3   5  -2 -5.1309 3.21415  27 
  -3   5  -2 -0.6327 5.67572  42 
  -3   5  -2 -0.0010 3.37540  31 
  -3   5  -2 -3.1753 3.10366  30 
  -3   5  -2 -2.5097 2.42914  32 
   4  -5   2 32.0169 4.46114   4 
   4  -5   2 66.7322 11.3509  29 
   4  -5   2 28.9059 4.60193   3 
  -4  -5  -2 39.7005 1.57391   9 
   4  -5   2 41.0558 4.32171  22 
  -4  -5  -2 37.6428 5.99970   7 
   4  -5   2 35.0890 4.12750   1 
   4  -5   2 35.3873 8.30062  41 
  -4  -5  -2 40.4707 1.95612   8 
   4  -5   2 46.1562 4.21805   5 
  -4   5  -2 45.9595 6.91183  27 
  -4   5  -2 43.5423 3.62775  20 
  -4   5  -2 40.4084 7.09607  31 
  -4   5  -2 43.5171 8.88422  42 
  -4   5  -2 46.8412 5.57777  30 
  -4   5  -2 52.5016 7.31792  26 
   5  -5   2 116.488 5.56842   1 
   5  -5   2 109.108 5.31171   4 
  -5  -5  -2 116.978 2.96359   8 
  -5  -5  -2 116.225 6.91483   7 
  -5  -5  -2 111.932 2.52160   9 
   5  -5   2 118.804 6.01317   3 
  -5   5  -2 121.191 8.14349  27 
  -5   5  -2 121.970 5.26419  14 
  -5   5  -2 117.603 4.36748  20 
  -5   5  -2 115.365 4.69875  16 
  -6  -5  -2 39.7802 1.60039   8 
  -6  -5  -2 46.3826 5.40818   7 
   6  -5   2 41.8652 4.11496   3 
   6  -5   2 40.8361 3.82424   4 
   6  -5   2 40.5043 3.67291   1 
  -6   5  -2 40.5562 2.65544  16 
  -6   5  -2 34.9846 3.68503  14 
   7  -5   2 101.931 4.52080   3 
   7  -5   2 105.154 4.15111  22 
   7  -5   2 103.475 4.35199   1 
  -7   5  -2 102.397 4.44320   7 
  -7   5  -2 100.327 3.80136  14 
  -7   5  -2 95.9378 3.37948  12 
  -7   5  -2 98.3537 2.83621  13 
   6  -6  -2 39.2745 3.51418   4 
   6  -6  -2 38.2580 3.53512   3 
   6  -6  -2 37.5869 3.02520  22 
   6  -6  -2 43.4009 3.01838   1 
  -6   6   2 36.1968 3.13933  14 
  -6   6   2 34.5503 2.35835  16 
   5  -6  -2 191.561 7.10205  19 
   5  -6  -2 192.150 5.93077  22 
   5  -6  -2 203.249 6.68111   1 
   5  -6  -2 204.114 6.64320   4 
   5  -6  -2 199.237 6.78971   5 
  -5   6   2 195.060 5.99110  14 
  -5   6   2 196.405 5.95843  16 
  -5   6   2 188.153 5.50326  20 
   4  -6  -2 331.479 8.39999  22 
   4  -6  -2 312.727 9.82960   5 
   4  -6  -2 324.358 9.76810   1 
   4  -6  -2 334.826 9.40208   4 
  -4   6   2 335.347 12.7946  26 
  -4   6   2 329.898 8.30453  20 
  -4   6   2 315.446 12.5738  27 
   3  -6  -2 41.7592 7.63294  41 
   3  -6  -2 58.0450 3.46145  22 
   3  -6  -2 51.4192 5.16870  28 
   3  -6  -2 60.7105 4.33465   5 
  -3   6   2 58.8699 7.97122  26 
  -3   6   2 50.3204 7.85297  42 
  -3   6   2 53.9354 6.61851  27 
  -3   6   2 53.7111 3.68527  20 
  -3   6   2 55.2127 5.79892  30 
   2  -6  -2 69.1250 4.30521   5 
   2  -6  -2 69.9173 7.94540  41 
  -2  -6   2 69.6782 6.65273  23 
   2  -6  -2 66.9338 2.83768  22 
   2  -6  -2 74.3934 4.81616  28 
  -2   6   2 70.4197 5.55135  30 
  -2   6   2 63.0922 6.69120  31 
  -2   6   2 63.7452 7.75875  26 
  -1  -6   2 164.287 7.95215  23 
   0  -6  -2 178.212 7.95563  23 
   0  -6   2 185.814 11.6482  29 
   1  -6   2 2.34900 3.42525  43 
   1  -6   2 5.26954 4.54039  29 
  -1  -6  -2 0.95892 3.78673  23 
  -1   6  -2 0.89937 2.85780  31 
   2  -6   2 158.426 11.5056  29 
   2  -6   2 142.686 6.89115  19 
  -2  -6  -2 146.855 2.98707   9 
  -2  -6  -2 146.985 3.40021   8 
  -2  -6  -2 148.435 7.58738  23 
   2  -6   2 146.298 5.96483  28 
   2  -6   2 141.152 5.54401   5 
   2  -6   2 153.380 9.48761  43 
  -2   6  -2 144.446 7.05581  30 
  -2   6  -2 162.225 10.1002  42 
   3  -6   2 51.1807 4.73533   4 
   3  -6   2 55.0261 3.98957   5 
  -3  -6  -2 53.0268 6.02737  23 
   3  -6   2 52.2632 5.28761  19 
   3  -6   2 54.1834 4.88981  28 
   3  -6   2 61.4867 7.90461  43 
   3  -6   2 52.7786 3.04612  22 
  -3   6  -2 61.9941 3.80151  20 
  -3   6  -2 48.4346 6.71612  27 
  -3   6  -2 47.3240 8.57291  42 
   4  -6   2 92.7973 3.82607  22 
   4  -6   2 83.6231 5.19318   4 
   4  -6   2 82.5001 8.52920  43 
   4  -6   2 92.7610 4.74724   5 
   4  -6   2 90.8910 4.25393   1 
  -4   6  -2 88.9400 4.09796  20 
  -4   6  -2 95.5270 7.25036  27 
   5  -6   2 92.0890 4.35953   5 
   5  -6   2 90.0537 3.75313  22 
   5  -6   2 97.8437 5.01323   3 
   5  -6   2 99.2685 4.24728   1 
  -5   6  -2 92.8236 4.10921  14 
  -5   6  -2 95.4494 3.59356  20 
  -5   6  -2 96.7284 3.97230  16 
   6  -6   2 32.9328 2.25409  22 
   6  -6   2 32.2376 3.20233   3 
   6  -6   2 34.3705 2.69664   1 
  -6   6  -2 37.4143 2.88096  14 
  -6   6  -2 35.9790 2.04911  15 
  -6   6  -2 39.9797 1.97149  16 
   5  -7  -2 51.5535 3.40300   4 
   5  -7  -2 52.8546 2.89502   5 
   5  -7  -2 39.5316 3.62021  19 
  -5   7   2 45.4084 2.48687  16 
  -5   7   2 45.1498 2.39839  20 
   4  -7  -2 93.5482 4.26721   4 
   4  -7  -2 95.4835 4.77517  19 
   4  -7  -2 97.6832 3.98739   5 
  -4   7   2 85.4464 3.50563  20 
   3  -7  -2 31.3276 4.81966  19 
   3  -7  -2 38.6018 3.24373   5 
  -3   7   2 27.7881 2.97005  20 
   2  -7  -2 62.2344 3.70352   5 
   2  -7  -2 76.0778 5.48849  19 
   1  -7  -2 23.7097 3.63265  19 
   1  -7  -2 30.5217 2.95054   5 
  -1  -7   2 26.7159 4.23185  19 
   1  -7  -2 22.9418 1.87509   9 
  -1  -7   2 23.9970 1.30556   8 
   1  -7  -2 23.2188 2.23022   8 
   0  -7  -2 87.2513 2.44095   9 
   0  -7  -2 85.7821 6.07290  23 
   0  -7   2 82.8098 2.59692   8 
   0  -7   2 86.4567 5.22395  19 
   0  -7  -2 86.4740 2.70549   8 
   1  -7   2 223.937 5.08130   8 
  -1  -7  -2 234.516 8.74780  23 
  -1  -7  -2 225.165 4.07776   9 
  -1  -7  -2 225.373 4.61749   8 
   1  -7   2 221.423 7.54875  19 
   1  -7   2 228.826 4.62520   9 
   1  -7   2 213.951 6.64822   5 
   2  -7   2 57.5268 4.95583  19 
  -2  -7  -2 61.2944 5.53462  23 
   2  -7   2 55.1132 3.24180   5 
   3  -7   2 28.6459 2.83524   5 
   3  -7   2 23.5038 3.87956  19 
  -3  -7  -2 30.1798 5.24361  23 
  -3   7  -2 20.5146 2.69259  20 
   4  -7   2 14.9124 2.41780   5 
  -4   7  -2 10.4808 2.24447  20 
   3  -8  -2 4.00063 2.05886  19 
   2  -8  -2 87.3923 4.30145  19 
   2  -8  -2 83.9623 2.44147   8 
   2  -8  -2 85.1557 2.16574   9 
   1  -8  -2 36.1907 1.29092   9 
  -1  -8   2 36.5827 3.96748  19 
   1  -8  -2 40.8786 1.66796   8 
   1  -8  -2 42.5833 3.70841  19 
   0  -8   2 25.7550 3.92701  19 
   1  -8   2 2.19522 2.31142  19 
   1  -8   2 4.34675 0.71452   8 
   2  -8   2 9.59842 2.26408  19 
   2  -8   2 11.6221 1.46139   8 
  -9   0   3 4.88107 2.87948  17 
  -9   0   3 3.18264 1.88329   1 
  -9   0   3 4.48700 1.86350  11 
   9   0  -3 6.70529 1.58374  20 
  -9   0   3 5.79966 1.04431  22 
  -9   0   3 4.27659 1.89391   5 
  -8   0   3 3.75509 2.34420   5 
  -8   0   3 3.31529 3.25035  17 
   8   0  -3 4.01364 1.99519  20 
  -8   0   3 3.28769 1.94656  22 
  -7   0   3 2.72271 5.43873  39 
   7   0  -3 0.02531 3.33565  30 
  -6   0   3 71.2923 8.84284  36 
  -6   0   3 85.0822 8.70223  39 
  -5   0   3 223.852 13.0728  36 
   5   0  -3 241.173 9.86885  33 
  -5   0   3 221.688 11.1580  39 
  -4   0   3 1114.12 33.0873  39 
  -4   0   3 1090.77 38.6063  36 
  -4   0   3 960.370 28.4858  40 
   4   0  -3 1055.27 27.9889  33 
  -3   0   3 973.301 34.5023  36 
  -3   0   3 958.198 21.8710  38 
  -2   0   3 108.250 6.61951  36 
  -2   0   3 110.104 3.05848  34 
   2   0  -3 110.364 3.36638  34 
  -1   0   3 166.266 8.05777  36 
  -1   0   3 154.354 3.79150  34 
   1   0  -3 161.526 3.82113  34 
  -1   0   3 160.809 3.71581  34 
   0   0   3 2454.01 36.9398  34 
   0   0   3 2441.85 36.9086  34 
   0   0  -3 2470.19 36.9224  34 
   0   0  -3 2466.99 36.9338  34 
  -1   0  -3 768.967 27.1030  36 
  -1   0  -3 779.777 12.5673  34 
  -1   0  -3 761.523 12.5248  34 
   1   0   3 761.305 19.9243  33 
   1   0   3 773.771 12.6288  34 
  -2   0  -3 3.76197 1.46737  34 
   2   0   3 6.06041 1.91107  33 
  -2   0  -3 3.70647 3.30409  36 
  -2   0  -3 5.73931 2.33859  38 
   2   0   3 3.27047 1.60443  34 
   3   0   3 3314.72 81.8028  33 
  -3   0  -3 3275.70 72.7166  38 
   3   0   3 3257.98 74.0879  30 
  -3   0  -3 3482.24 111.123  36 
  -3   0  -3 3244.59 84.9963  40 
  -4   0  -3 393.498 17.9283  36 
  -4   0  -3 371.786 12.8127  40 
   4   0   3 384.732 11.1950  30 
  -5   0  -3 7.41489 3.59325  40 
  -5   0  -3 3.36987 4.53036  36 
   5   0   3 12.0205 3.15648  30 
   6   0   3 102.440 6.44352  30 
   7   0   3 164.524 5.64295  20 
  -7   0  -3 171.587 5.95954  22 
  -7   0  -3 164.887 6.04173  10 
  -7   0  -3 182.386 7.00711   1 
  -7   0  -3 173.665 7.61786   7 
  -7   0  -3 170.470 8.34596  17 
  -7   0  -3 168.199 6.78376  11 
  -8   0  -3 -0.9859 2.20584   5 
   8   0   3 0.34881 1.68401  20 
  -8   0  -3 -1.4068 1.80038  22 
  -8   0  -3 -1.8092 2.99059  17 
  -8   0  -3 1.22462 2.06157  11 
  -8   0  -3 -0.0396 2.13567   1 
  -8   0  -3 0.09809 3.11894   7 
  -9   0  -3 -0.4991 2.01561  17 
  -9  -1   3 93.5285 5.29257  17 
  -9  -1   3 87.0471 4.43511  11 
  -9  -1   3 86.0104 3.90620   5 
   9   1  -3 90.0677 3.41061  20 
  -9   1   3 87.9894 3.82618  11 
  -9   1   3 87.4810 5.27203  17 
  -9   1   3 88.3908 3.47252  22 
  -9   1   3 88.7624 4.17750   1 
   8  -1  -3 140.246 4.92811  20 
  -8  -1   3 137.886 9.53196  43 
  -8  -1   3 134.425 8.47915  18 
  -8  -1   3 143.065 7.40382  17 
  -8  -1   3 144.971 3.90653  22 
  -8  -1   3 152.049 5.95559   5 
  -8   1   3 135.838 5.80523  11 
  -8   1   3 147.941 5.39825  22 
  -8   1   3 141.646 7.57067  17 
  -8   1   3 148.079 5.43120  10 
   8   1  -3 139.936 4.90278  20 
   7  -1  -3 7.41087 2.27910  20 
  -7  -1   3 5.31872 5.64450  39 
   7  -1  -3 -0.8956 2.91044  30 
  -7  -1   3 8.52369 2.49437   5 
  -7  -1   3 2.71591 3.78395  43 
  -7  -1   3 4.89317 1.72282  22 
  -7  -1   3 3.84114 4.25822  18 
  -7   1   3 9.45511 2.56804  10 
  -7   1   3 6.61560 5.51740  39 
  -7   1   3 10.0880 2.50575  11 
   7   1  -3 7.52444 2.10016  20 
  -7   1   3 6.06355 3.44165  17 
  -6  -1   3 145.095 9.44026  43 
  -6  -1   3 164.126 10.7789  39 
  -6   1   3 132.821 12.1078  36 
  -6   1   3 153.600 8.80908  40 
  -6   1   3 143.394 5.21860  25 
  -6   1   3 140.174 10.1516  39 
  -5  -1   3 101.490 8.35760  36 
  -5  -1   3 96.6410 7.42695  43 
  -5  -1   3 111.121 7.78173  39 
   5   1  -3 100.323 5.73507  33 
  -5   1   3 91.5550 4.70375  38 
  -5   1   3 97.1510 6.94502  40 
  -5   1   3 82.3004 8.83779  36 
  -5   1   3 89.6496 8.21818  39 
  -4  -1   3 193.702 10.4463  36 
  -4  -1   3 190.746 9.54401  39 
   4  -1  -3 194.110 7.72107  38 
  -4  -1   3 202.410 8.09055  35 
  -4   1   3 205.140 11.6184  36 
  -4   1   3 187.852 9.83773  39 
  -4   1   3 210.165 6.95732  38 
  -4   1   3 212.624 8.63807  40 
   3  -1  -3 308.858 6.87197  34 
   3  -1  -3 305.982 9.19952  38 
  -3  -1   3 304.638 9.41333  35 
  -3  -1   3 313.825 12.9506  36 
  -3   1   3 299.874 8.67666  38 
  -3   1   3 306.662 14.0225  36 
   2  -1  -3 557.134 21.1765  36 
  -2  -1   3 570.408 20.3035  36 
   2  -1  -3 562.968 9.96760  34 
  -2   1   3 552.586 21.1369  36 
   1  -1  -3 2031.68 30.6734  34 
  -1  -1   3 2053.89 66.7303  36 
   1  -1  -3 2010.49 67.2148  36 
   1  -1  -3 2021.99 30.6446  34 
   1   1  -3 1988.05 30.3345  34 
  -1   1   3 1974.99 49.6470  33 
   0  -1  -3 1136.57 17.7139  34 
   0  -1   3 1162.62 17.5901  34 
   0  -1  -3 1148.74 39.0122  36 
   0   1   3 1117.43 17.8772  34 
   0   1  -3 1147.92 17.8381  34 
   0   1   3 1147.71 28.8015  33 
  -1  -1  -3 1209.91 18.8445  34 
   1  -1   3 1200.14 19.2613  34 
  -1  -1  -3 1199.97 34.1323  37 
  -1  -1  -3 1266.84 41.9028  36 
   1   1   3 1230.80 30.7523  33 
  -1   1  -3 1259.11 19.4533  34 
  -2  -1  -3 236.285 4.73957  34 
   2  -1   3 243.084 5.74762  34 
  -2  -1  -3 254.783 10.0934  37 
  -2  -1  -3 252.280 11.2359  36 
   2  -1   3 246.595 7.56218  38 
  -2   1  -3 259.435 11.6808  36 
  -2   1  -3 251.169 5.79773  34 
  -2   1  -3 238.231 7.70746  38 
   2   1   3 252.764 7.87856  33 
   3  -1   3 607.612 15.5465  30 
  -3  -1  -3 579.993 17.0558  40 
  -3  -1  -3 618.087 23.4906  36 
   3  -1   3 615.605 15.6797  38 
   3  -1   3 599.341 18.1663  40 
  -3   1  -3 619.737 18.2228  40 
   3   1   3 627.920 17.0932  33 
   3   1   3 619.188 15.3213  30 
  -3   1  -3 596.845 24.1546  36 
  -3   1  -3 603.692 15.5157  38 
  -4  -1  -3 358.480 16.8752  36 
   4  -1   3 346.919 13.1332  40 
   4  -1   3 362.849 11.0916  38 
   4  -1   3 343.420 10.6903  30 
  -4   1  -3 361.478 10.5281  38 
   4   1   3 362.328 10.5439  30 
  -4   1  -3 365.452 17.6583  36 
  -4   1  -3 364.863 12.8397  40 
   4   1   3 346.221 11.7256  33 
   5  -1   3 164.963 7.29740  30 
   5  -1   3 182.406 8.06396  38 
  -5  -1  -3 145.229 11.3941  36 
  -5  -1  -3 173.478 10.4000  43 
   5   1   3 154.054 7.80949  33 
  -5   1  -3 158.056 6.33719  38 
   5   1   3 156.686 6.99797  30 
  -5   1  -3 172.669 9.11193  40 
  -6  -1  -3 100.370 9.06085  43 
   6  -1   3 89.6910 7.23318  38 
   6  -1   3 83.0523 6.14278  30 
  -6   1  -3 97.5832 7.05663  40 
   6   1   3 82.7903 6.11274  30 
  -7  -1  -3 132.125 4.59295  22 
  -7  -1  -3 124.940 7.54042  17 
  -7  -1  -3 117.099 5.49293   1 
  -7  -1  -3 127.521 7.03172   7 
   7  -1   3 120.672 4.72663  20 
  -7  -1  -3 131.636 9.90619  43 
  -7  -1  -3 127.062 5.74511   5 
  -7   1  -3 130.362 5.86526  10 
  -7   1  -3 121.071 6.14092   1 
  -7   1  -3 133.910 7.39040  17 
  -7   1  -3 130.998 5.41055  11 
   7   1   3 129.329 4.86403  20 
  -7   1  -3 123.498 6.67071   7 
  -8  -1  -3 159.664 6.96262  17 
  -8  -1  -3 154.208 5.85923   5 
  -8  -1  -3 146.022 3.79257  22 
  -8  -1  -3 158.458 5.79883  11 
  -8  -1  -3 142.931 6.37730   7 
   8   1   3 153.641 4.81738  20 
  -8   1  -3 145.940 6.29609   7 
  -8   1  -3 157.491 7.12547  17 
  -8   1  -3 149.162 5.36162  10 
  -8   1  -3 154.679 5.28339  22 
  -8   1  -3 148.966 5.24263  11 
  -8   1  -3 146.544 6.01304   1 
  -9  -2   3 22.7052 1.61329  21 
  -9  -2   3 25.6307 1.67813   9 
  -9  -2   3 19.3639 2.25595   5 
   9  -2  -3 27.2627 2.49169  12 
   9  -2  -3 24.1828 2.40809  13 
  -9   2   3 24.3466 3.56829  17 
  -9   2   3 21.7883 3.09156   1 
  -9   2   3 25.7330 2.64631  10 
  -9   2   3 25.3961 2.70622  22 
   9   2  -3 24.9939 2.21675  20 
  -8  -2   3 97.4434 7.74802  43 
  -8  -2   3 119.579 7.62334  18 
   8  -2  -3 117.035 4.90822  12 
  -8  -2   3 115.515 4.80355   5 
   8  -2  -3 120.528 4.86749  15 
  -8   2   3 110.890 5.15493  10 
  -8   2   3 110.896 6.69609  17 
  -8   2   3 115.694 4.48410  11 
  -7  -2   3 19.2310 3.40682   5 
  -7  -2   3 19.8580 2.65914  28 
   7  -2  -3 7.52083 6.97111  40 
  -7  -2   3 15.6450 4.23119  43 
   7  -2  -3 21.1517 4.52027   3 
  -7  -2   3 24.4916 6.80493  18 
  -7   2   3 15.1753 1.58735  13 
  -7   2   3 11.8397 3.93754  17 
  -7   2   3 15.4297 5.77079  40 
  -7   2   3 19.4600 3.62564  25 
  -7   2   3 16.0124 3.06147  12 
  -7   2   3 18.8668 3.95663  11 
  -7   2   3 21.6068 4.22847  10 
   7   2  -3 19.5100 4.57025  30 
  -6  -2   3 8.79725 2.10559  28 
  -6  -2   3 4.72726 3.44536  43 
  -6  -2   3 13.4581 5.22178  39 
   6  -2  -3 16.2692 4.34425  38 
   6  -2  -3 7.24231 6.10328  40 
  -6   2   3 10.9306 3.09322  38 
  -6   2   3 14.3888 5.20968  40 
  -6   2   3 13.1340 2.69507  25 
   5  -2  -3 204.038 8.38937  38 
  -5  -2   3 190.659 11.0137  36 
  -5  -2   3 196.463 10.6113  39 
  -5  -2   3 196.318 6.20831  28 
  -5  -2   3 205.249 9.56518  43 
   5  -2  -3 216.294 10.6667  40 
  -5   2   3 198.932 7.78465  38 
   5   2  -3 189.588 7.83470  33 
  -5   2   3 198.866 10.0659  40 
   4  -2  -3 311.632 9.83557  38 
   4  -2  -3 308.026 11.8172  40 
  -4  -2   3 295.456 8.04048  28 
  -4  -2   3 312.347 13.4556  36 
  -4  -2   3 322.784 12.6445  39 
  -4   2   3 297.101 10.8974  42 
  -4   2   3 300.404 11.6068  40 
  -4   2   3 298.480 9.71915  38 
   3  -2  -3 109.717 7.09974  40 
   3  -2  -3 123.695 5.33815  38 
  -3  -2   3 112.203 6.53255  36 
   3  -2  -3 121.521 8.91822  36 
  -3   2   3 109.609 5.36000  30 
  -3   2   3 111.468 5.85609  38 
  -3   2   3 109.928 6.72126  40 
  -2  -2   3 328.824 13.4533  36 
   2  -2  -3 360.800 9.64888  38 
   2  -2  -3 368.170 15.4616  36 
  -2   2   3 362.114 10.0422  32 
   2   2  -3 348.087 8.49609  32 
  -2   2   3 361.026 11.1761  33 
   1  -2  -3 793.181 23.3416  37 
   1  -2  -3 777.167 12.9622  34 
   1  -2  -3 832.231 28.8105  36 
  -1   2   3 811.579 21.0935  33 
  -1   2   3 771.506 18.9628  32 
   0  -2  -3 2794.43 76.9723  37 
   0  -2  -3 2979.20 95.0768  36 
   0   2   3 2769.15 63.5409  32 
   0   2   3 2987.28 70.2876  33 
   0   2  -3 2829.04 63.3647  32 
  -1  -2  -3 1663.20 46.4972  37 
  -1  -2  -3 1724.94 56.6834  36 
  -1   2  -3 1643.70 38.0970  32 
   1   2   3 1683.46 41.5807  33 
   2  -2   3 1042.41 28.9375  40 
  -2  -2  -3 1082.94 37.1802  36 
   2  -2   3 1077.44 24.5914  38 
   2   2   3 1092.53 27.2469  33 
  -2   2  -3 1044.71 28.9493  31 
  -2   2  -3 1051.84 25.1323  30 
  -2   2  -3 1054.69 25.4226  32 
  -3  -2  -3 54.3946 6.03411  36 
   3  -2   3 55.3633 4.32502  38 
   3  -2   3 50.5719 5.62098  40 
   3   2   3 50.2731 3.49854  30 
  -3   2  -3 60.5635 4.34642  30 
   3   2   3 57.3220 3.79042  33 
  -3   2  -3 60.1457 5.21641  38 
  -3   2  -3 55.3125 6.60909  40 
  -3   2  -3 58.1598 5.09875  31 
   4  -2   3 64.6873 6.96385  40 
  -4  -2  -3 55.1345 7.13050  36 
   4  -2   3 56.9175 4.83652  38 
  -4  -2  -3 54.8070 3.79414  28 
  -4   2  -3 48.5686 6.23732  27 
   4   2   3 53.2437 4.35648  33 
  -4   2  -3 57.7706 7.06437  40 
  -4   2  -3 58.4889 5.41159  38 
   4   2   3 55.3379 4.07768  30 
  -5  -2  -3 156.657 11.8214  36 
   5  -2   3 185.754 8.33991  38 
  -5  -2  -3 194.173 6.94352  28 
   5  -2   3 183.851 10.5664  40 
  -5  -2  -3 189.028 10.5226  43 
  -5   2  -3 177.438 8.00252  38 
  -5   2  -3 190.379 10.2362  40 
   5   2   3 198.067 7.61382  30 
  -6  -2  -3 586.105 15.3803  28 
  -6  -2  -3 590.226 22.8503  43 
   6  -2   3 585.741 20.5294  40 
   6   2   3 593.376 16.7820  30 
  -6   2  -3 606.864 20.0042  40 
  -7  -2  -3 37.1676 5.38171   7 
  -7  -2  -3 32.2104 6.56031  43 
   7  -2   3 38.7422 3.30708  15 
   7  -2   3 35.7578 3.75435  12 
  -7  -2  -3 31.9021 3.79645   5 
  -7  -2  -3 38.4485 3.66716  28 
  -7   2  -3 30.1251 4.63482   1 
  -7   2  -3 34.7458 5.33433   7 
   7   2   3 46.4570 3.60747  20 
  -7   2  -3 39.5767 3.11268  12 
  -7   2  -3 47.7909 4.45984  10 
  -7   2  -3 30.9833 5.37726  17 
  -7   2  -3 36.5045 3.38115  11 
   8  -2   3 71.0265 3.50735  12 
  -8  -2  -3 69.5604 3.65947   5 
   8  -2   3 66.5860 2.13867  15 
  -8  -2  -3 70.3393 5.04757   7 
   8  -2   3 61.7605 3.42706  13 
  -8   2  -3 77.1825 4.68699   7 
  -8   2  -3 61.3443 4.99458  17 
   8   2   3 70.9001 3.37917  20 
  -8   2  -3 76.4865 4.07478  10 
  -8   2  -3 67.8938 4.21151   1 
  -8  -3   3 23.0187 2.28524   5 
  -8  -3   3 18.3112 1.38385  21 
  -8  -3   3 27.4214 5.44847  18 
   8  -3  -3 16.8126 2.96546  12 
   8  -3  -3 17.5344 3.56210   3 
   8  -3  -3 14.9682 2.53656  13 
  -8  -3   3 19.6765 1.75460   9 
  -8   3   3 19.4356 3.46530  10 
  -8   3   3 22.2119 2.10800  12 
   7  -3  -3 213.408 6.53554  12 
  -7  -3   3 189.542 8.91665  43 
  -7  -3   3 210.654 10.2299  18 
  -7  -3   3 211.051 5.05534  21 
   7  -3  -3 213.455 8.11340   3 
  -7  -3   3 224.529 6.63455   5 
   7  -3  -3 211.704 5.63752  15 
  -7   3   3 212.528 7.06843  25 
  -7   3   3 219.114 5.34494  13 
  -7   3   3 213.222 6.68992  14 
  -7   3   3 213.553 5.98287  12 
  -6  -3   3 118.177 7.00028  43 
   6  -3  -3 111.270 10.0302  40 
  -6   3   3 130.080 9.91467  40 
  -6   3   3 125.501 5.80063  25 
  -6   3   3 115.658 8.68045  26 
   5  -3  -3 -1.3039 5.37777  40 
   5  -3  -3 4.83286 4.56830  41 
  -5  -3   3 0.81253 2.17996  43 
   5  -3  -3 3.14683 3.06395  38 
  -5   3   3 2.94466 3.46905  38 
  -5   3   3 -3.2707 4.45946  40 
  -5   3   3 -4.5638 4.33630  26 
  -5   3   3 2.59201 3.96550  27 
  -5   3   3 -4.1949 4.68962  42 
  -5   3   3 -1.2849 2.38718  25 
  -4  -3   3 402.123 13.5403  43 
   4  -3  -3 355.096 18.9721  36 
   4  -3  -3 381.261 13.8395  41 
   4  -3  -3 412.062 14.2088  40 
   4  -3  -3 379.217 11.1842  38 
  -4   3   3 396.586 12.0564  30 
  -4   3   3 379.686 13.2161  26 
  -4   3   3 379.450 13.3609  27 
  -4   3   3 377.746 13.4170  42 
  -4   3   3 390.957 12.2439  38 
   3  -3  -3 354.067 17.2366  36 
   3  -3  -3 358.701 12.5697  40 
   3  -3  -3 351.300 12.5364  41 
   3  -3  -3 353.734 9.74222  38 
  -3   3   3 376.441 12.3026  42 
  -3   3   3 353.378 11.2607  32 
  -3   3   3 365.694 10.7901  30 
   2  -3  -3 119.631 7.07885  41 
   2  -3  -3 130.469 8.98586  36 
   2  -3  -3 132.834 6.73572  40 
  -2   3   3 121.759 7.09036  42 
  -2   3   3 138.161 5.92417  32 
  -2   3   3 129.551 5.59533  30 
  -2   3   3 125.596 6.28492  33 
   1  -3  -3 220.726 10.8789  36 
  -1  -3   3 198.630 8.99879  29 
  -1   3   3 214.496 6.90847  30 
   1   3  -3 217.108 6.87707  31 
  -1   3   3 222.982 7.93809  33 
  -1   3   3 211.004 7.08490  32 
   0  -3  -3 223.762 10.3385  36 
   0  -3   3 188.240 9.29008  29 
   0  -3  -3 203.036 9.41040  37 
   0   3  -3 210.177 7.31927  31 
   0   3   3 225.533 6.77359  32 
   0   3  -3 209.400 6.30880  32 
   0   3   3 222.208 7.45169  33 
  -1  -3  -3 604.632 19.4410  37 
   1  -3   3 575.121 18.9792  29 
  -1  -3  -3 635.025 22.4436  36 
  -1   3  -3 583.539 15.0811  32 
  -1   3  -3 583.971 17.1980  31 
   1   3   3 604.463 16.1841  33 
  -1   3  -3 586.653 14.9331  30 
   2  -3   3 174.599 7.65581  40 
   2  -3   3 186.614 9.45538  29 
  -2  -3  -3 191.675 9.41337  36 
  -2   3  -3 191.145 7.99416  31 
  -2   3  -3 201.248 6.83835  30 
  -2   3  -3 188.227 7.10480  32 
   2   3   3 186.807 6.57195  33 
   3  -3   3 25.1169 5.33237  40 
  -3  -3  -3 17.9843 5.04350  36 
  -3  -3  -3 22.7025 2.63594  28 
   3  -3   3 13.7469 5.30128  36 
  -3   3  -3 24.5087 4.83538  31 
  -3   3  -3 25.5577 4.54791  32 
  -3   3  -3 19.5282 5.09230  27 
  -3   3  -3 22.9928 3.91913  30 
   3   3   3 21.8430 3.13728  33 
  -3   3  -3 22.7517 5.33585  26 
  -4  -3  -3 208.352 11.8513  36 
  -4  -3  -3 219.531 6.43657  28 
   4  -3   3 201.386 14.9206  36 
   4  -3   3 224.334 10.2298  40 
   4  -3   3 225.595 7.63650  38 
  -4   3  -3 222.713 9.95243  27 
  -4   3  -3 216.937 8.66429  30 
  -4   3  -3 215.682 9.18064  38 
  -5  -3  -3 766.002 17.5361  28 
  -5  -3  -3 736.514 26.3354  43 
   5  -3   3 784.596 24.2006  40 
   5  -3   3 765.907 19.4769  38 
  -5   3  -3 754.021 23.0962  27 
  -5   3  -3 800.579 21.2659  38 
  -5   3  -3 726.945 24.3746  40 
   6  -3   3 122.477 6.01910   3 
   6  -3   3 130.525 4.85781  13 
   6  -3   3 125.293 3.37339  15 
  -6  -3  -3 120.500 8.31826  43 
   6  -3   3 134.213 4.92471  12 
  -6  -3  -3 125.869 5.15263   5 
  -6  -3  -3 121.819 6.56871   7 
   6  -3   3 141.223 10.2365  40 
  -6   3  -3 127.070 9.34008  40 
  -6   3  -3 134.856 4.74225  12 
  -6   3  -3 129.401 4.18996  15 
  -6   3  -3 125.486 5.42330  14 
  -7  -3  -3 27.5570 4.92246  43 
   7  -3   3 46.0613 3.50462  12 
  -7  -3  -3 52.3675 5.61182   7 
  -7  -3  -3 45.6305 3.26097   5 
   7  -3   3 44.7063 3.18946  13 
  -7  -3  -3 46.3765 2.58311  21 
   7  -3   3 48.0099 4.01982   3 
  -7   3  -3 46.6195 2.21252  13 
  -7   3  -3 43.1848 3.22757  12 
  -7   3  -3 38.6905 5.07519   7 
  -7   3  -3 42.3225 3.86867  14 
  -8  -3  -3 29.7496 3.80226   7 
  -8  -3  -3 32.0275 1.72335   9 
  -8  -3  -3 30.5111 2.38848   5 
   8  -3   3 30.0469 2.39446  12 
  -8   3  -3 25.5100 3.61169   7 
  -8   3  -3 24.8249 3.19982   1 
   8   3   3 29.1445 2.52401  20 
  -8   3  -3 32.6529 3.23407  10 
   8  -4  -3 80.7797 2.67770  12 
  -8  -4   3 83.5648 6.22416  18 
   8  -4  -3 85.6770 4.30174   3 
  -8   4   3 82.5856 3.88416  10 
  -8   4   3 80.2277 2.71204  12 
  -7  -4   3 148.996 3.11614   9 
   7  -4  -3 156.326 6.60370  10 
   7  -4  -3 147.743 5.67647   4 
   7  -4  -3 151.027 6.36307   3 
   7  -4  -3 147.371 6.39171   1 
   7  -4  -3 154.486 4.62662  12 
  -7  -4   3 137.331 8.27052  18 
  -7   4   3 152.087 5.74844  25 
  -7   4   3 156.031 5.22172  14 
  -7   4   3 151.727 4.30759  13 
  -7   4   3 155.660 4.84627  12 
  -6  -4   3 93.0834 8.44982  18 
   6  -4  -3 102.763 9.14857  41 
   6  -4  -3 101.062 5.57247   4 
   6  -4  -3 99.7249 6.23315  10 
   6  -4  -3 103.496 4.29081  12 
   6  -4  -3 92.2884 5.85576   1 
  -6  -4   3 101.764 2.52959   9 
   6  -4  -3 92.0680 6.02521   3 
   6  -4  -3 95.9254 3.16984  13 
  -6   4   3 111.876 5.59919  25 
  -6   4   3 108.076 7.81260  27 
  -6   4   3 107.976 8.66923  26 
  -6   4   3 98.8914 8.93357  42 
  -6   4   3 100.747 4.08910  16 
  -6   4   3 103.476 4.82173  14 
   5  -4  -3 -2.0334 4.44621  41 
   5  -4  -3 8.53572 5.63631  40 
  -5   4   3 2.39735 3.99170  38 
  -5   4   3 -0.5427 3.96894  27 
  -5   4   3 4.34353 5.51174  42 
  -5   4   3 8.52685 4.87704  26 
   4  -4  -3 85.8172 8.21799  41 
   4  -4  -3 65.6302 9.83691  36 
   4  -4  -3 86.5009 7.36749  40 
  -4   4   3 85.0332 6.18707  30 
  -4   4   3 80.6160 8.17258  42 
  -4   4   3 78.1224 7.62309  26 
  -4   4   3 82.0491 7.41396  27 
   3  -4  -3 143.375 8.40190  41 
   3  -4  -3 132.002 7.05230  40 
   3  -4  -3 122.069 10.7144  36 
  -3   4   3 121.155 6.55705  32 
  -3   4   3 124.048 7.79840  42 
  -3   4   3 131.641 7.64961  27 
  -3   4   3 130.915 7.62087  26 
  -3   4   3 125.155 6.44647  30 
   2  -4  -3 608.314 18.5738  41 
   2  -4  -3 615.436 22.3689  43 
   2  -4  -3 627.028 25.5825  36 
  -2   4   3 634.532 16.7882  32 
  -2   4   3 651.249 16.4633  30 
  -2   4   3 564.826 18.4889  33 
  -2   4   3 616.471 18.3745  42 
  -2   4   3 610.121 18.0819  27 
   1  -4  -3 594.081 24.2217  36 
   1  -4  -3 625.485 18.4088  41 
  -1  -4   3 614.094 19.7917  29 
  -1   4   3 638.526 16.0908  32 
  -1   4   3 553.129 17.6343  33 
  -1   4   3 620.546 15.7433  30 
   0  -4  -3 755.046 28.8954  36 
   0  -4   3 759.450 24.0905  29 
   0  -4  -3 778.264 22.0073  41 
   0  -4  -3 769.612 18.3467  28 
   0  -4   3 806.542 18.1248  28 
   0   4  -3 792.192 21.5819  31 
   0   4   3 768.243 19.1122  32 
   0   4   3 769.169 21.2926  33 
   0   4  -3 779.418 18.8719  32 
   1  -4   3 422.110 15.8403  29 
   1  -4   3 407.978 15.9565  43 
  -1  -4  -3 379.715 16.9480  36 
  -1  -4  -3 418.702 10.1957  28 
   1  -4   3 423.306 11.4225  28 
  -1   4  -3 416.651 11.4769  30 
   1   4   3 403.253 12.3824  33 
   1   4   3 419.330 11.1992  32 
  -1   4  -3 417.041 13.3661  31 
  -1   4  -3 434.849 11.8750  32 
   2  -4   3 103.060 9.49703  36 
   2  -4   3 107.850 9.81707  29 
   2  -4   3 93.4312 8.21590  43 
   2   4   3 109.215 5.28526  33 
  -2   4  -3 110.815 5.59814  30 
  -2   4  -3 96.3876 6.47114  27 
  -2   4  -3 119.242 6.84904  31 
  -2   4  -3 113.396 6.18761  32 
   3  -4   3 201.055 11.1625  29 
   3  -4   3 153.338 12.9514  36 
  -3   4  -3 179.213 8.87465  31 
  -3   4  -3 173.574 8.60965  27 
  -3   4  -3 174.722 7.99732  32 
  -3   4  -3 186.680 7.69550  30 
   4  -4   3 79.5804 7.55778  40 
   4  -4   3 72.1409 9.98787  29 
  -4  -4  -3 80.5328 5.50226  43 
  -4   4  -3 71.6502 7.01686  31 
  -4   4  -3 78.0989 6.15045  30 
  -4   4  -3 80.9429 7.46882  27 
  -4   4  -3 91.5915 8.97373  42 
   5  -4   3 236.993 10.9875  40 
  -5  -4  -3 222.969 5.18466   8 
  -5  -4  -3 225.290 4.75659   9 
   5  -4   3 225.742 6.03786  12 
   5  -4   3 227.951 8.20865   1 
   5  -4   3 215.089 8.19120   3 
  -5  -4  -3 215.797 9.21799  43 
  -5  -4  -3 212.057 8.65840   7 
   5  -4   3 230.116 7.40381   4 
   5  -4   3 228.948 14.0204  29 
  -5   4  -3 225.990 10.7700  27 
  -5   4  -3 228.637 7.23511  14 
  -5   4  -3 227.569 6.86905  16 
  -5   4  -3 224.076 6.44155  20 
   6  -4   3 29.0802 2.89323  12 
   6  -4   3 34.3250 3.61719  25 
   6  -4   3 30.5153 4.24783   3 
   6  -4   3 29.7570 4.05531   1 
  -6  -4  -3 26.0584 1.94520   9 
  -6  -4  -3 28.0542 5.21539   7 
  -6  -4  -3 21.7531 2.23973   8 
  -6   4  -3 31.7128 6.23316  27 
  -6   4  -3 31.1897 3.80078  14 
  -6   4  -3 28.2339 2.58979  16 
  -6   4  -3 34.1313 3.35307  12 
  -7  -4  -3 120.822 5.80033   7 
   7  -4   3 112.578 5.16593   3 
  -7  -4  -3 118.545 3.13419   8 
  -7  -4  -3 120.205 2.80000   9 
   7  -4   3 124.529 5.23111   1 
   7  -4   3 121.167 3.39297  12 
  -7   4  -3 128.513 5.54659   7 
  -7   4  -3 120.934 4.04407  12 
  -7   4  -3 115.482 4.47066  14 
  -7   4  -3 118.471 3.30357  13 
   7  -5  -3 42.8404 3.60212   4 
   7  -5  -3 51.2180 3.94371   3 
   7  -5  -3 45.1935 3.74434   1 
  -7  -5   3 28.9768 6.77034  18 
  -7   5   3 43.2395 2.73745  12 
  -7   5   3 43.8001 2.40159  13 
  -7   5   3 44.5469 3.10833  14 
   6  -5  -3 99.3448 5.36936   3 
   6  -5  -3 107.180 5.38812   4 
  -6  -5   3 100.306 8.54618  18 
   6  -5  -3 105.175 5.39788   1 
   6  -5  -3 95.9634 5.16811  10 
  -6   5   3 91.8822 4.54090  14 
  -6   5   3 100.599 8.72902  26 
  -6   5   3 101.377 3.92754  16 
   5  -5  -3 66.7882 8.14975  41 
   5  -5  -3 67.9698 5.02932   4 
   5  -5  -3 70.4605 5.09578  10 
  -5  -5   3 63.6499 8.09645  18 
   5  -5  -3 71.9677 5.13184   1 
   5  -5  -3 75.8233 5.33718   3 
  -5   5   3 63.7364 4.29936  14 
  -5   5   3 74.5960 7.31202  27 
  -5   5   3 66.0451 8.02965  26 
  -5   5   3 69.4400 4.14516  16 
  -5   5   3 49.7319 7.93449  42 
  -5   5   3 72.4857 3.89839  20 
   4  -5  -3 251.689 11.8281  41 
  -4   5   3 249.980 11.1311  27 
  -4   5   3 236.219 9.51271  30 
  -4   5   3 249.936 11.4855  26 
  -4   5   3 213.540 11.2912  31 
  -4   5   3 250.007 11.8497  42 
   3  -5  -3 22.6460 7.19927  43 
   3  -5  -3 17.0816 5.29110  41 
  -3   5   3 30.2939 5.82900  26 
  -3   5   3 24.2068 5.81851  27 
  -3   5   3 7.96903 3.15156  32 
  -3   5   3 21.6423 5.78868  42 
  -3   5   3 26.5107 4.85160  30 
   2  -5  -3 48.9895 7.23860  41 
  -2   5   3 47.1755 5.01492  30 
  -2   5   3 59.6239 5.47561  32 
  -2   5   3 49.3936 6.08902  27 
  -2   5   3 56.1510 7.03100  26 
  -2   5   3 56.7037 7.01969  42 
   1  -5  -3 103.085 5.28223  28 
   1  -5  -3 128.542 8.12720  41 
   1  -5  -3 89.3478 8.77538  36 
  -1   5   3 110.592 6.10485  32 
  -1   5   3 106.489 5.81448  30 
   0  -5   3 185.524 11.1723  29 
   0  -5  -3 192.172 5.90556  28 
   0  -5  -3 190.733 9.35863  41 
   0  -5   3 186.943 8.85339  43 
   0   5   3 191.266 7.45677  32 
   0   5  -3 183.452 7.00541  32 
   0   5  -3 182.266 7.68298  31 
   1  -5   3 92.1026 4.69484  28 
   1  -5   3 73.4982 8.69494  36 
   1  -5   3 87.2284 7.27992  43 
   1  -5   3 77.7812 9.34406  29 
  -1   5  -3 88.4598 5.59077  32 
   1   5   3 86.3382 4.92776  32 
  -1   5  -3 84.9141 5.99782  31 
  -1   5  -3 77.7562 4.91593  30 
   2  -5   3 90.8326 10.3884  29 
   2  -5   3 77.3461 8.14960  43 
   2  -5   3 84.8697 5.49613  28 
  -2   5  -3 77.8625 6.60131  27 
  -2   5  -3 82.8339 6.44783  31 
  -2   5  -3 83.6915 5.72992  30 
  -2   5  -3 74.6206 5.77857  32 
   3  -5   3 244.236 13.6756  29 
  -3  -5  -3 225.476 9.09733  23 
   3  -5   3 219.580 12.7387  43 
  -3   5  -3 227.639 9.06219  30 
  -3   5  -3 227.814 11.9694  42 
  -3   5  -3 219.282 10.3818  27 
  -3   5  -3 228.735 10.5918  31 
  -3   5  -3 223.078 9.69232  32 
   4  -5   3 273.873 8.87194   5 
  -4  -5  -3 281.772 5.80768   8 
   4  -5   3 272.822 9.37765   3 
  -4  -5  -3 284.941 10.0416   7 
  -4  -5  -3 282.501 5.30470   9 
   4  -5   3 282.455 8.12455  22 
   4  -5   3 282.807 13.1133  41 
   4  -5   3 276.616 8.63731   4 
   4  -5   3 286.420 15.8803  29 
   4  -5   3 270.128 9.03337   1 
  -4   5  -3 302.323 13.4173  42 
  -4   5  -3 259.031 10.4944  30 
  -4   5  -3 292.181 11.9348  27 
  -4   5  -3 279.829 7.65994  20 
   5  -5   3 71.2341 4.88120   3 
   5  -5   3 62.4974 4.33387   1 
  -5  -5  -3 56.2446 2.28619   8 
  -5  -5  -3 61.1336 1.93486   9 
   5  -5   3 58.1164 4.10692  22 
  -5  -5  -3 64.2088 6.11743   7 
  -5   5  -3 61.1623 4.15317  14 
  -5   5  -3 57.2572 3.54655  20 
  -5   5  -3 57.4408 3.72273  16 
  -5   5  -3 56.3390 6.81771  27 
  -6  -5  -3 51.2515 1.77951   8 
   6  -5   3 50.7300 4.13450   3 
   6  -5   3 50.2011 3.72337   1 
  -6  -5  -3 46.7114 5.02536   7 
  -6   5  -3 51.9497 3.83158  14 
  -6   5  -3 51.2642 2.64956  16 
  -6   5  -3 49.2161 2.62512  15 
   7  -5   3 5.49735 2.01500  17 
   7  -5   3 13.1035 2.23110   3 
   7  -5   3 14.4008 2.55917   1 
   7  -5   3 5.39925 1.67477  22 
  -7   5  -3 17.7911 2.43159  14 
  -7   5  -3 10.4080 1.27629  13 
  -7   5  -3 9.52911 1.92717  12 
  -7   5  -3 12.0459 3.03040   7 
   6  -6  -3 54.3376 3.37221   1 
   6  -6  -3 63.1827 3.13585  22 
   6  -6  -3 56.4499 3.65934   4 
  -6   6   3 59.3831 2.76810  15 
  -6   6   3 61.7662 2.54663  16 
  -6   6   3 64.0449 3.35179  14 
   5  -6  -3 27.7348 3.23717   1 
   5  -6  -3 27.3402 4.04046   4 
   5  -6  -3 27.8523 3.63686   5 
   5  -6  -3 26.7851 3.28413  22 
  -5   6   3 28.7314 2.93825  20 
  -5   6   3 25.3886 3.01453  16 
  -5   6   3 29.5998 3.18916  14 
   4  -6  -3 12.8999 3.41185   1 
   4  -6  -3 17.3945 2.91716   4 
   4  -6  -3 22.4623 3.28226  22 
   4  -6  -3 15.3864 3.90764   5 
  -4   6   3 14.9572 2.33666  20 
  -4   6   3 12.7591 4.50699  27 
  -4   6   3 10.9384 5.10702  26 
   3  -6  -3 15.6218 3.01165  22 
   3  -6  -3 16.7432 3.85559   5 
   3  -6  -3 15.1206 4.84545  41 
  -3   6   3 27.0287 5.99242  26 
  -3   6   3 22.5074 5.92343  42 
  -3   6   3 14.2061 2.33795  20 
  -3   6   3 15.2672 4.38173  27 
   2  -6  -3 13.5444 2.99794  28 
   2  -6  -3 14.6638 4.98630  41 
   2  -6  -3 10.8687 2.33649   5 
   2  -6  -3 11.7847 2.28157  22 
  -2  -6   3 14.7281 3.61891  19 
  -2   6   3 11.0334 3.43873  30 
  -2   6   3 11.6560 4.91294  26 
  -1  -6   3 174.158 3.97549   8 
   1  -6  -3 184.129 9.95300  41 
   1  -6  -3 171.056 5.11987  28 
  -1   6   3 182.677 9.87362  26 
   0  -6   3 39.9366 4.38613  43 
   0  -6  -3 39.2095 5.43281  23 
   0  -6   3 40.2570 8.65968  29 
   1  -6   3 257.688 7.94690   5 
  -1  -6  -3 268.328 5.86018   8 
   1  -6   3 273.266 5.72423   9 
  -1  -6  -3 274.903 9.94177  23 
   1  -6   3 306.309 14.9889  29 
   1  -6   3 276.037 8.98615  19 
  -1  -6  -3 268.909 5.37886   9 
   1  -6   3 275.404 11.8399  43 
  -1   6  -3 262.259 10.8416  31 
  -2  -6  -3 134.558 7.63766  23 
   2  -6   3 147.648 9.15429  43 
   2  -6   3 126.836 5.63670  28 
  -2  -6  -3 134.159 3.05528   9 
   2  -6   3 138.759 5.38104   5 
   2  -6   3 124.601 11.2771  29 
   2  -6   3 129.615 6.33554  19 
  -2  -6  -3 138.062 3.40326   8 
  -2   6  -3 125.885 6.89726  30 
  -2   6  -3 151.322 9.95605  42 
   3  -6   3 56.3885 7.66467  43 
   3  -6   3 68.4475 4.14399   5 
   3  -6   3 62.0874 3.09155  22 
  -3  -6  -3 67.6737 2.07245   8 
  -3  -6  -3 63.9867 5.75489  23 
   3  -6   3 53.6945 5.07053  28 
  -3   6  -3 73.1833 9.76370  42 
  -3   6  -3 64.4246 6.62324  27 
  -3   6  -3 65.6379 3.73756  20 
   4  -6   3 82.2515 3.52148  22 
   4  -6   3 83.1610 4.41891   5 
   4  -6   3 81.6818 8.16741  43 
   4  -6   3 80.8255 4.09658   1 
  -4   6  -3 81.5542 3.61528  20 
  -4   6  -3 81.3910 7.12386  27 
   5  -6   3 134.259 4.99796   5 
   5  -6   3 137.698 5.52281   3 
   5  -6   3 131.984 4.91190   1 
   5  -6   3 135.101 4.16895  22 
  -5   6  -3 132.954 4.67391  14 
  -5   6  -3 129.333 4.41797  16 
  -5   6  -3 129.718 4.13010  20 
   6  -6   3 138.243 3.84237  22 
   6  -6   3 153.980 5.20691   3 
  -6   6  -3 146.189 4.48483  14 
  -6   6  -3 147.949 3.63056  15 
   5  -7  -3 5.68404 1.55895   5 
   5  -7  -3 7.56697 1.91726   4 
   5  -7  -3 5.00465 2.11809  19 
  -5   7   3 4.90140 1.40320  16 
  -5   7   3 6.21389 1.37805  20 
   4  -7  -3 5.77785 1.80434   5 
   4  -7  -3 7.76008 2.68040  19 
  -4   7   3 4.78083 1.71091  20 
   3  -7  -3 32.9149 3.24837   5 
   3  -7  -3 40.0548 4.88023  19 
  -3   7   3 36.3820 2.99080  20 
   2  -7  -3 119.674 6.22619  19 
   2  -7  -3 118.378 4.79033   5 
  -1  -7   3 42.5757 4.79910  19 
   1  -7  -3 46.3638 2.22191   9 
   1  -7  -3 47.1635 3.24485   5 
  -1  -7   3 43.7191 1.57599   8 
   1  -7  -3 50.0946 5.26035  19 
   0  -7  -3 21.7945 4.75614  23 
   0  -7   3 23.7648 1.88000   8 
   0  -7  -3 24.3029 1.80251   9 
   0  -7   3 26.4716 4.00524  19 
   0  -7  -3 24.0259 1.94942   8 
  -1  -7  -3 5.81727 0.94706   9 
  -1  -7  -3 4.52631 3.15795  23 
   1  -7   3 7.37496 2.83544  19 
  -1  -7  -3 4.14604 0.95420   8 
   1  -7   3 6.33588 1.12578   8 
   1  -7   3 5.84975 1.48554   5 
  -2  -7  -3 35.4161 5.60798  23 
   2  -7   3 35.0921 4.26986  19 
   2  -7   3 31.2998 2.75871   5 
   3  -7   3 16.0786 3.65568  19 
   3  -7   3 32.2150 2.59356   5 
  -3  -7  -3 35.2421 5.08029  23 
  -3   7  -3 31.8866 2.61544  20 
   4  -7   3 24.4719 2.48002   5 
  -4   7  -3 21.3080 2.34974  20 
  -4   7  -3 23.9248 2.38485  16 
   2  -8  -3 11.2214 1.32000   9 
   2  -8  -3 14.1007 1.53923   8 
   2  -8  -3 8.78296 2.38254  19 
   1  -8  -3 20.0535 1.11847   9 
   1  -8  -3 22.6427 1.50159   8 
   0  -8   3 3.64798 2.67700  19 
   1  -8   3 47.3973 3.91306  19 
   1  -8   3 43.1586 1.52154   8 
   2  -8   3 2.26541 0.71314   8 
   2  -8   3 1.93338 2.26103  19 
  -9   0   4 2.91349 2.69753  17 
   9   0  -4 4.03724 1.55451  20 
  -9   0   4 -0.8772 1.84590  11 
  -9   0   4 2.54841 1.92716   5 
  -8   0   4 2.11938 3.13685  17 
  -8   0   4 -1.7337 3.75571  18 
  -8   0   4 2.44722 1.83821  22 
   8   0  -4 1.57982 2.01684  20 
  -8   0   4 2.56050 2.30054   5 
  -8   0   4 -0.3681 2.24585  11 
  -7   0   4 32.6663 7.92045  39 
  -7   0   4 36.6422 4.37228   5 
  -7   0   4 32.4866 5.75733  17 
   7   0  -4 39.4434 3.77152  20 
  -7   0   4 33.5637 3.59620  10 
  -7   0   4 31.9216 7.10047  18 
  -7   0   4 36.5996 3.91478  22 
  -6   0   4 19.7975 5.48472  39 
  -5   0   4 81.1965 8.91788  36 
  -5   0   4 88.0065 7.96284  39 
  -4   0   4 234.747 10.6041  39 
  -4   0   4 238.221 12.6506  36 
  -3   0   4 1033.99 36.7014  36 
  -3   0   4 1008.87 23.2201  38 
  -2   0   4 1285.09 29.1147  38 
  -2   0   4 1318.44 44.8560  36 
  -2   0   4 1279.93 20.3762  34 
  -1   0   4 1725.48 26.6044  34 
   1   0  -4 1752.56 26.8466  34 
  -1   0   4 1715.87 58.4671  36 
   0   0   4 474.981 8.64709  34 
   0   0   4 485.849 8.67735  34 
   0   0  -4 484.710 18.3475  36 
   0   0  -4 486.567 8.65489  34 
  -1   0  -4 2200.61 60.0873  37 
  -1   0  -4 2271.22 74.8249  36 
   1   0   4 2224.51 55.2803  33 
   1   0   4 2263.46 34.2869  34 
  -1   0  -4 2204.69 34.1862  34 
  -2   0  -4 1566.67 35.2368  38 
  -2   0  -4 1619.75 53.9737  36 
   2   0   4 1537.06 35.6337  38 
   2   0   4 1553.89 39.5976  33 
  -2   0  -4 1512.20 43.0505  37 
  -3   0  -4 258.538 13.1955  36 
  -3   0  -4 255.341 7.60386  38 
   3   0   4 257.094 8.10050  30 
  -3   0  -4 250.954 9.77136  40 
   4   0   4 103.061 5.46230  30 
  -4   0  -4 97.2249 9.42792  36 
  -4   0  -4 107.710 6.89340  40 
  -5   0  -4 136.570 7.75954  40 
  -5   0  -4 122.435 11.6337  36 
   5   0   4 141.750 6.87433  30 
   6   0   4 1087.23 27.9540  30 
  -7   0  -4 4.90979 2.38538  22 
  -7   0  -4 7.38328 2.36597  11 
  -7   0  -4 -0.3233 3.24841   7 
  -7   0  -4 4.04668 2.50342   1 
   7   0   4 3.45841 2.00682  20 
  -7   0  -4 2.36352 2.29627  10 
  -7   0  -4 3.58257 3.48565  17 
  -8   0  -4 2.98831 3.78339  24 
   8   0   4 1.50181 1.58231  20 
  -8   0  -4 6.08198 2.02128  11 
  -8   0  -4 2.88403 3.01143   7 
  -8   0  -4 7.43374 3.05394  17 
  -8   0  -4 2.71837 1.65146  22 
  -8   0  -4 3.30429 2.01967   1 
  -9  -1   4 8.55364 1.83066   5 
  -9  -1   4 11.9950 2.12701  11 
  -9  -1   4 6.70296 2.74487  18 
  -9  -1   4 12.3770 2.87008  17 
  -9   1   4 11.8464 2.89486   1 
  -9   1   4 7.51533 2.84428  17 
  -9   1   4 9.49018 1.61208  22 
   9   1  -4 10.6176 2.26137  20 
  -9   1   4 9.23740 1.69603  11 
  -8  -1   4 90.0265 7.82627  18 
   8  -1  -4 90.1612 4.01047  20 
  -8  -1   4 91.8157 7.95188  43 
  -8  -1   4 91.0961 4.78690   5 
  -8  -1   4 90.0219 6.28684  17 
  -8  -1   4 89.2214 2.84469  22 
  -8   1   4 86.3693 4.43878  10 
   8   1  -4 93.6501 4.18662  20 
  -8   1   4 97.1443 4.83427  11 
  -8   1   4 88.2488 6.78747  17 
  -8   1   4 83.5527 4.40108  22 
   7  -1  -4 259.941 7.36604  20 
  -7  -1   4 270.796 12.5020   6 
  -7  -1   4 257.245 6.91070  22 
  -7  -1   4 266.689 8.50490   5 
  -7  -1   4 258.011 13.4417  43 
  -7  -1   4 264.524 14.2173  39 
   7  -1  -4 274.451 10.3748  30 
  -7  -1   4 265.320 11.7384  18 
  -7   1   4 270.098 8.27320  10 
  -7   1   4 249.283 13.8529  39 
   7   1  -4 261.080 7.32172  20 
  -7   1   4 262.998 11.2756  18 
  -7   1   4 261.590 10.2041  17 
  -6  -1   4 342.400 15.6080  39 
  -6  -1   4 344.218 15.4405  43 
  -6   1   4 335.864 15.4713  39 
  -6   1   4 344.761 9.26618  25 
  -5  -1   4 88.4909 7.90480  39 
  -5  -1   4 85.8165 7.22572  43 
  -5  -1   4 90.1930 8.34546  36 
  -5   1   4 96.2874 8.08150  39 
  -5   1   4 77.1315 4.36727  38 
  -5   1   4 82.5227 9.48482  36 
  -5   1   4 70.7990 7.39441  40 
   4  -1  -4 901.248 23.1337  38 
  -4  -1   4 975.810 34.6809  36 
  -4  -1   4 966.542 29.9385  39 
  -4   1   4 946.600 22.3843  38 
  -4   1   4 928.352 26.4204  40 
  -4   1   4 898.116 29.5495  39 
  -4   1   4 934.254 35.5451  36 
  -3  -1   4 153.098 8.68931  36 
   3  -1  -4 153.279 6.22602  38 
  -3  -1   4 144.032 8.11393  39 
  -3   1   4 159.824 9.62530  36 
  -3   1   4 156.327 7.48159  40 
  -3   1   4 155.917 5.85451  38 
   2  -1  -4 971.179 23.4837  38 
   2  -1  -4 979.607 16.6499  34 
   2  -1  -4 1035.56 35.8802  36 
  -2  -1   4 1014.48 35.2243  36 
  -2   1   4 1021.70 23.4028  38 
  -2   1   4 998.275 35.8809  36 
   2   1  -4 1000.51 23.2475  32 
  -1  -1   4 910.011 14.2325  34 
  -1  -1   4 896.262 32.0000  36 
   1  -1  -4 936.023 32.5567  36 
   1  -1  -4 927.690 15.0706  34 
  -1   1   4 879.617 32.4543  36 
  -1   1   4 918.620 23.8742  33 
   1   1  -4 932.680 21.3088  32 
   0  -1  -4 94.3302 3.13115  34 
   0  -1  -4 99.4929 6.65922  37 
   0  -1  -4 101.370 7.06067  36 
   0  -1   4 105.895 3.11393  34 
   0   1   4 103.734 4.87189  33 
   0   1   4 107.994 3.62668  34 
  -1  -1  -4 1604.53 53.4058  36 
   1  -1   4 1523.58 35.1688  38 
  -1  -1  -4 1521.79 34.7275  38 
  -1  -1  -4 1566.02 43.4346  37 
   1  -1   4 1547.33 24.5776  34 
  -1   1  -4 1590.87 24.7836  34 
   1   1   4 1605.05 39.4070  33 
  -2  -1  -4 21.5021 4.76791  37 
  -2  -1  -4 15.0204 2.25732  38 
   2  -1   4 20.8275 3.75370  38 
  -2  -1  -4 15.9065 4.95154  36 
  -2   1  -4 18.7392 3.10089  38 
   2   1   4 15.1851 3.22314  33 
   3  -1   4 131.187 5.64365  30 
   3  -1   4 136.181 6.15764  38 
  -3  -1  -4 130.061 6.52114  40 
  -3  -1  -4 133.019 8.96718  36 
   3  -1   4 130.437 7.36267  40 
  -3   1  -4 140.120 7.61922  40 
  -3   1  -4 134.741 6.27216  38 
  -3   1  -4 119.110 9.78976  36 
   3   1   4 127.830 5.39626  30 
   3   1   4 128.552 6.09471  33 
   4  -1   4 343.335 12.9965  40 
   4  -1   4 326.784 10.4875  30 
  -4  -1  -4 331.240 16.7289  36 
   4  -1   4 348.640 10.9489  38 
   4   1   4 322.936 10.1997  30 
  -4   1  -4 350.337 12.6850  40 
  -4   1  -4 332.668 10.1473  38 
   4   1   4 311.872 11.5789  33 
   5  -1   4 269.882 10.5265  38 
   5  -1   4 251.516 9.71221  30 
  -5  -1  -4 276.922 14.0917  43 
  -5   1  -4 296.112 11.9544  40 
  -5   1  -4 258.025 8.60828  38 
   5   1   4 293.503 9.83400  30 
  -6  -1  -4 355.796 16.6236  43 
  -6   1  -4 345.252 13.3418  40 
   6   1   4 348.692 11.8675  30 
  -7  -1  -4 52.6148 5.57568   7 
   7  -1   4 42.5624 3.46390  20 
  -7  -1  -4 41.3481 4.00481   1 
  -7  -1  -4 45.5511 7.62151  43 
  -7  -1  -4 44.8669 3.30906  22 
  -7  -1  -4 38.9062 6.09495  17 
  -7  -1  -4 51.2846 4.46412   5 
  -7   1  -4 44.3667 5.85275  17 
  -7   1  -4 39.0479 4.45945   1 
  -7   1  -4 50.6342 4.26859  10 
  -7   1  -4 40.2263 5.41187   7 
   7   1   4 48.6086 3.73539  20 
  -7   1  -4 52.6966 3.94276  11 
  -8  -1  -4 37.6466 3.40345   5 
  -8  -1  -4 28.4165 4.14788   7 
  -8  -1  -4 35.4510 3.52511  11 
   8  -1   4 27.5992 2.50276  15 
  -8  -1  -4 39.6542 4.56406  17 
  -8   1  -4 28.7576 4.56061  17 
  -8   1  -4 26.7953 2.68243  11 
  -8   1  -4 25.0695 3.07836  22 
   8   1   4 26.5347 2.71678  20 
  -8   1  -4 31.6106 3.09741  10 
  -8   1  -4 31.7406 3.53495   1 
  -8   1  -4 30.7186 4.26798   7 
  -9  -2   4 14.4290 4.20848  18 
   9  -2  -4 20.6644 2.37197  12 
  -9  -2   4 21.7198 1.69878   9 
  -9  -2   4 20.6883 1.49214  21 
  -9  -2   4 21.4132 2.27790   5 
   9  -2  -4 23.7866 2.24791  13 
  -9   2   4 25.3470 3.57246  17 
   9   2  -4 18.8949 2.18972  20 
  -9   2   4 16.4404 3.07551   1 
  -9   2   4 19.7071 2.57453  22 
  -9   2   4 21.2170 2.23586  10 
   8  -2  -4 28.8898 3.17466  15 
   8  -2  -4 17.7315 2.40471  12 
  -8  -2   4 19.3406 4.10702  18 
  -8  -2   4 18.8507 3.19438   5 
   8   2  -4 17.7521 2.90572  20 
  -8   2   4 30.2716 3.79238  10 
  -8   2   4 18.8673 4.98607  17 
  -8   2   4 18.7991 2.96482  11 
  -7  -2   4 52.5761 3.94568   5 
  -7  -2   4 60.8317 6.65942  43 
  -7  -2   4 50.2190 7.84816   6 
  -7  -2   4 41.6185 7.60900  18 
  -7  -2   4 59.7523 3.20969  28 
   7  -2  -4 53.6763 5.18122   3 
  -7   2   4 54.8693 3.59807  12 
  -7   2   4 64.5966 3.94337  25 
  -7   2   4 68.4383 6.57910  17 
  -7   2   4 60.0826 4.50659  11 
  -7   2   4 42.9431 4.88744  10 
  -6  -2   4 44.3315 8.02919  39 
  -6  -2   4 44.7095 6.32105  43 
   6  -2  -4 46.5445 6.42226  38 
  -6  -2   4 42.8812 3.59877  28 
   6  -2  -4 44.6683 8.69585  40 
  -6   2   4 40.9342 4.05381  25 
  -6   2   4 54.8983 8.59043  40 
  -5  -2   4 344.023 16.2487  36 
  -5  -2   4 344.014 9.33054  28 
  -5  -2   4 346.610 14.8063  39 
  -5  -2   4 335.058 13.8269  43 
   5  -2  -4 330.901 11.3764  38 
   5  -2  -4 335.880 13.9555  40 
  -5   2   4 338.390 9.66990  25 
  -5   2   4 361.831 12.9234  42 
  -5   2   4 334.281 10.6458  38 
  -5   2   4 342.088 13.5114  40 
  -4  -2   4 203.767 10.0970  39 
   4  -2  -4 202.333 7.96188  38 
  -4  -2   4 222.163 9.47970  43 
   4  -2  -4 195.744 9.75694  40 
  -4  -2   4 210.019 6.36735  28 
  -4  -2   4 206.984 10.8785  36 
  -4   2   4 211.159 9.69607  40 
  -4   2   4 223.916 7.96755  38 
  -4   2   4 198.752 8.99262  42 
   3  -2  -4 561.694 23.5297  36 
   3  -2  -4 587.354 15.0231  38 
  -3  -2   4 596.441 21.8622  36 
   3  -2  -4 576.376 17.6925  40 
  -3  -2   4 570.435 19.3790  39 
  -3   2   4 555.565 17.5134  40 
  -3   2   4 580.435 15.1735  30 
  -3   2   4 567.795 16.8251  42 
  -3   2   4 583.997 15.1252  38 
   3   2  -4 570.294 14.1813  32 
  -2  -2   4 843.363 28.0691  36 
   2  -2  -4 813.585 29.4489  36 
   2  -2  -4 748.478 21.8878  40 
   2  -2  -4 789.873 18.7668  38 
  -2   2   4 793.504 19.4997  32 
   2   2  -4 750.644 18.2582  32 
  -2   2   4 748.157 19.0381  38 
  -2   2   4 758.379 19.1412  30 
   1  -2  -4 337.909 14.3887  36 
   1  -2  -4 323.088 12.1555  37 
  -1   2   4 354.141 10.6063  33 
  -1   2   4 328.499 9.42113  32 
   1   2  -4 319.275 8.70535  32 
   1   2  -4 327.620 10.0495  31 
   0  -2  -4 2655.47 87.6333  36 
   0  -2  -4 2588.32 70.9964  37 
   0   2   4 2700.89 64.7774  33 
   0   2   4 2597.48 58.5707  32 
   0   2  -4 2511.47 66.8389  31 
   0   2  -4 2662.05 58.3799  32 
  -1  -2  -4 622.276 19.8888  37 
   1  -2   4 616.638 14.4537  38 
  -1  -2  -4 641.939 23.4556  36 
  -1   2  -4 611.776 17.7971  31 
  -1   2  -4 601.282 15.6401  32 
   1   2   4 635.311 17.0902  33 
   2  -2   4 517.653 13.2727  38 
   2  -2   4 514.989 15.9449  40 
  -2  -2  -4 531.926 18.0292  37 
  -2  -2  -4 543.656 20.7864  36 
   2   2   4 518.576 13.3979  30 
  -2   2  -4 526.387 16.1019  31 
  -2   2  -4 529.790 13.8438  30 
  -2   2  -4 520.229 14.1643  32 
   2   2   4 542.856 15.0477  33 
   3  -2   4 374.946 13.2154  40 
   3  -2   4 378.909 10.8847  38 
  -3  -2  -4 361.700 16.6812  36 
  -3   2  -4 372.180 13.1318  31 
   3   2   4 376.679 10.5941  30 
  -3   2  -4 382.457 11.1681  30 
  -3   2  -4 382.130 11.5890  38 
   3   2   4 389.429 12.0496  33 
  -3   2  -4 371.617 13.4291  40 
  -4  -2  -4 119.003 9.75655  36 
   4  -2   4 121.954 6.39410  38 
   4  -2   4 131.083 8.45903  40 
   4   2   4 127.689 6.77058  33 
  -4   2  -4 141.138 8.86874  40 
  -4   2  -4 131.871 6.91199  38 
  -4   2  -4 122.447 8.08510  27 
   4   2   4 132.655 6.10212  30 
   5  -2   4 1349.65 38.1615  40 
  -5  -2  -4 1340.38 44.1252  43 
   5  -2   4 1296.66 32.4093  38 
  -5   2  -4 1275.94 32.0114  38 
  -5   2  -4 1323.67 37.8574  40 
   5   2   4 1330.08 32.2627  30 
  -6  -2  -4 124.446 6.00526  28 
  -6  -2  -4 123.893 4.24864  22 
  -6  -2  -4 132.679 9.34627  43 
  -6  -2  -4 117.236 7.01353   7 
   6  -2   4 119.694 4.87457  12 
  -6  -2  -4 117.994 5.54670   5 
   6  -2   4 141.214 10.0414  40 
  -6   2  -4 122.465 5.62134  14 
  -6   2  -4 128.097 9.42115  40 
  -6   2  -4 122.873 4.87652  12 
  -6   2  -4 124.992 3.97458  13 
  -6   2  -4 115.451 6.78583   7 
  -6   2  -4 116.295 7.11666  17 
   6   2   4 125.358 6.82124  30 
  -6   2  -4 111.468 5.00739  11 
  -7  -2  -4 23.8013 4.86838   7 
   7  -2   4 19.6861 2.56439  15 
  -7  -2  -4 19.1203 3.47361   5 
   7  -2   4 18.6836 3.51411  12 
  -7  -2  -4 23.1983 6.16311  43 
  -7   2  -4 21.0594 2.63043  12 
  -7   2  -4 18.6541 3.95532   1 
  -7   2  -4 23.6300 4.65145   7 
  -7   2  -4 21.2985 4.11002  10 
  -7   2  -4 11.7659 3.40283  17 
   7   2   4 17.6831 3.18357  20 
  -8  -2  -4 62.1032 3.41207   5 
   8  -2   4 58.0884 2.91524  13 
  -8  -2  -4 62.6956 4.47450   7 
   8  -2   4 58.6459 3.11367  12 
  -8   2  -4 55.2979 4.75532  17 
  -8   2  -4 65.9721 3.66569  10 
  -8   2  -4 64.0817 4.43491   7 
   8   2   4 59.1751 2.99388  20 
  -8   2  -4 60.8468 4.07558   1 
  -8  -3   4 53.8719 2.70080   5 
   8  -3  -4 47.7533 3.34443  12 
   8  -3  -4 52.8413 2.81271  13 
  -8  -3   4 47.5622 6.09864  18 
  -8  -3   4 53.4064 2.08302   9 
   8  -3  -4 52.6413 4.09993   3 
  -8   3   4 51.2100 3.88316  10 
  -8   3   4 52.1732 2.33699  12 
   7  -3  -4 24.9813 4.52551   3 
  -7  -3   4 30.1465 4.37025  43 
  -7  -3   4 37.3381 2.12457  21 
   7  -3  -4 32.9582 2.73068  15 
  -7  -3   4 34.7409 3.08558   5 
  -7  -3   4 39.5495 6.85239  18 
  -7   3   4 40.6867 3.96926  25 
  -7   3   4 35.7826 2.43482  13 
  -7   3   4 32.3902 3.42188  12 
  -7   3   4 38.1307 4.43773  10 
  -7   3   4 35.2948 3.84472  14 
   6  -3  -4 678.748 15.1145  15 
  -6  -3   4 679.393 14.0104  21 
  -6  -3   4 684.770 23.2177  43 
   6  -3  -4 647.208 19.7369   3 
  -6  -3   4 652.627 23.3957  18 
  -6   3   4 695.249 17.4263  25 
  -6   3   4 710.112 14.7816  15 
  -6   3   4 721.567 23.0721  40 
  -6   3   4 689.491 15.0096  12 
  -5  -3   4 48.8531 4.76292  43 
   5  -3  -4 41.2253 5.29278  38 
   5  -3  -4 45.0497 8.03772  40 
  -5   3   4 33.5502 6.48200  27 
  -5   3   4 41.3001 7.41124  40 
  -5   3   4 30.1556 6.52632  26 
  -5   3   4 32.3105 4.27134  25 
  -5   3   4 25.3434 5.49000  38 
  -5   3   4 42.5954 7.32548  42 
  -4  -3   4 220.757 9.26627  43 
   4  -3  -4 222.301 10.0883  41 
   4  -3  -4 220.003 8.01177  38 
   4  -3  -4 226.376 15.7413  36 
   4  -3  -4 237.549 10.6278  40 
  -4   3   4 233.708 8.90676  38 
  -4   3   4 236.260 10.1395  42 
  -4   3   4 232.881 9.00020  30 
  -4   3   4 212.726 9.80165  26 
  -4   3   4 220.965 10.0205  27 
   3  -3  -4 143.625 7.92289  41 
   3  -3  -4 147.408 10.8190  36 
   3  -3  -4 150.059 5.63342  38 
   3  -3  -4 165.183 8.16871  40 
  -3   3   4 155.598 7.90805  42 
  -3   3   4 157.731 7.80393  26 
  -3   3   4 151.746 6.66759  30 
  -3   3   4 150.642 7.78444  27 
   2  -3  -4 101.415 6.47535  41 
   2  -3  -4 105.259 6.46063  40 
  -2  -3   4 98.6463 3.17953  28 
   2  -3  -4 101.507 8.42165  36 
  -2   3   4 91.2354 5.49985  32 
  -2   3   4 96.4901 5.13137  30 
  -2   3   4 88.8352 5.63982  33 
   2   3  -4 104.731 4.19382  32 
  -2   3   4 98.1600 6.68861  42 
   1  -3  -4 476.623 14.7396  41 
   1  -3  -4 511.560 20.0410  36 
   1  -3  -4 475.629 14.3152  40 
  -1  -3   4 459.356 15.7743  29 
   1  -3  -4 472.453 17.6683  37 
   1   3  -4 485.825 13.8867  31 
  -1   3   4 481.877 12.8765  30 
  -1   3   4 492.678 13.1149  32 
   1   3  -4 474.133 12.0266  32 
  -1   3   4 490.543 14.5922  33 
   0  -3  -4 57.5019 5.48033  41 
   0  -3   4 63.5513 6.34586  29 
   0  -3  -4 67.6775 6.64206  36 
   0  -3  -4 70.2078 6.98616  37 
   0   3  -4 69.9872 4.53277  31 
   0   3   4 71.4793 4.31814  32 
   0   3   4 71.6606 4.60221  33 
   0   3  -4 68.0872 3.91569  32 
   0   3   4 62.3211 4.01667  30 
   0   3  -4 73.5062 3.93925  30 
  -1  -3  -4 219.535 10.9235  36 
   1  -3   4 212.592 10.1098  29 
  -1  -3  -4 207.208 10.3235  37 
  -1   3  -4 211.120 7.05612  30 
  -1   3  -4 205.718 8.14011  31 
  -1   3  -4 216.689 7.38048  32 
   1   3   4 209.692 7.79343  33 
   1   3   4 200.334 6.78942  30 
  -2  -3  -4 529.769 13.4299  28 
  -2  -3  -4 535.788 21.3247  36 
   2  -3   4 539.192 16.2206  40 
   2  -3   4 551.460 18.4323  29 
  -2   3  -4 526.158 14.4896  30 
  -2   3  -4 565.331 15.1173  32 
  -2   3  -4 548.247 16.8968  31 
   2   3   4 531.298 15.5567  33 
   2   3   4 541.833 13.8979  30 
  -3  -3  -4 308.565 8.70374  28 
  -3  -3  -4 303.214 14.8219  36 
   3  -3   4 322.435 11.8944  40 
  -3   3  -4 307.280 11.5316  27 
   3   3   4 324.051 9.46655  30 
  -3   3  -4 300.985 11.9709  31 
   3   3   4 316.359 10.6870  33 
  -3   3  -4 320.586 10.3703  30 
   4  -3   4 28.5310 6.70957  40 
  -4  -3  -4 26.9375 6.80198  36 
  -4  -3  -4 25.6212 3.32729  28 
   4   3   4 18.7693 4.03920  30 
  -4   3  -4 24.8073 4.83499  30 
  -4   3  -4 30.8841 5.58590  38 
  -4   3  -4 24.7523 5.97322  27 
  -5  -3  -4 94.1770 4.34987  28 
   5  -3   4 74.4335 8.35961  40 
  -5  -3  -4 89.7144 7.66726  43 
   5   3   4 91.3799 5.82308  30 
  -5   3  -4 92.4691 8.99285  40 
  -5   3  -4 98.4456 7.73153  38 
  -5   3  -4 91.5054 7.70296  27 
   6  -3   4 55.8513 3.86272  12 
  -6  -3  -4 52.4985 5.44318   7 
  -6  -3  -4 41.7545 6.41080  43 
   6  -3   4 47.8897 3.63252  13 
   6  -3   4 51.4411 4.36905   3 
  -6  -3  -4 53.3800 3.84694   5 
  -6   3  -4 52.4718 4.32561  14 
  -6   3  -4 51.7157 3.78252  12 
  -6   3  -4 49.7569 2.68243  15 
   7  -3   4 8.85744 2.67862  25 
   7  -3   4 7.68630 1.42262  13 
  -7  -3  -4 3.08163 1.44587  21 
  -7  -3  -4 4.76656 1.86959   5 
   7  -3   4 2.60165 1.67741  12 
  -7  -3  -4 5.27307 3.26924   7 
  -7   3  -4 6.01632 1.66804  12 
  -7   3  -4 5.22650 2.13463  14 
  -7   3  -4 3.65386 3.06448   7 
  -7   3  -4 6.93343 1.42479  13 
  -7   3  -4 4.27087 2.46013  10 
  -8  -3  -4 16.4055 1.92939   5 
  -8  -3  -4 17.4752 3.46905   7 
   8  -3   4 18.6783 1.85846  12 
  -8  -3  -4 15.7102 1.47890   9 
   8   3   4 15.8450 2.12417  20 
  -8   3  -4 11.1692 2.41383   7 
  -8   3  -4 15.8121 2.78533  10 
  -8  -4   4 6.94631 3.19305  18 
   8  -4  -4 6.09867 1.04700  12 
   8  -4  -4 9.21284 2.20276   3 
  -8   4   4 5.51872 1.10567  12 
  -8   4   4 6.08780 1.76777  10 
   7  -4  -4 61.5599 5.03715  10 
   7  -4  -4 59.2117 4.64964   1 
   7  -4  -4 56.2563 3.21552  12 
  -7  -4   4 60.9711 6.94083  18 
   7  -4  -4 62.1158 4.40312   4 
   7  -4  -4 59.3490 4.72297   3 
  -7  -4   4 62.8935 1.79050   9 
  -7   4   4 62.2584 2.90813  13 
  -7   4   4 53.6520 3.47645  12 
  -7   4   4 59.5512 3.80150  14 
  -7   4   4 51.6412 4.03686  25 
   6  -4  -4 52.0131 5.13480   3 
   6  -4  -4 49.3563 4.97881  10 
   6  -4  -4 49.4826 5.13917   4 
   6  -4  -4 54.1548 4.80510   1 
   6  -4  -4 44.7120 3.60076  12 
   6  -4  -4 45.0189 2.26125  13 
  -6  -4   4 38.4229 7.54671  18 
  -6   4   4 46.5941 3.75993  12 
  -6   4   4 44.7284 6.67967  27 
  -6   4   4 43.0395 3.13699  16 
  -6   4   4 46.2078 4.59370  25 
  -6   4   4 47.8769 7.79700  42 
  -6   4   4 43.6573 7.21290  26 
  -6   4   4 41.7965 3.85933  14 
   5  -4  -4 365.648 14.5182  40 
   5  -4  -4 386.696 14.5402  41 
  -5   4   4 389.594 14.3806  26 
  -5   4   4 376.007 14.7796  42 
  -5   4   4 381.538 14.3323  27 
   4  -4  -4 124.052 8.66129  41 
   4  -4  -4 111.590 8.24426  40 
  -4   4   4 118.018 8.67299  42 
  -4   4   4 118.238 8.23934  27 
  -4   4   4 114.678 8.15429  26 
  -4   4   4 111.655 6.67897  30 
   3  -4  -4 86.4947 6.55577  40 
   3  -4  -4 89.7133 7.57678  41 
   3  -4  -4 77.1588 9.58850  36 
  -3   4   4 70.3434 5.84775  32 
  -3   4   4 86.7772 7.04968  26 
  -3   4   4 85.1260 7.55123  42 
  -3   4   4 90.5191 6.81473  27 
  -3   4   4 89.8926 5.81652  30 
  -2  -4   4 168.930 7.00027  43 
   2  -4  -4 162.506 8.89927  41 
   2  -4  -4 164.875 11.4364  36 
  -2   4   4 164.261 8.52617  42 
  -2   4   4 165.374 8.11686  33 
  -2   4   4 166.104 8.14989  27 
  -2   4   4 178.845 7.25111  30 
  -2   4   4 166.229 7.30298  32 
  -1  -4   4 334.111 7.89148  28 
   1  -4  -4 330.516 16.0500  36 
  -1  -4   4 337.279 13.4039  29 
  -1  -4   4 338.852 12.5512  43 
  -1  -4   4 337.619 7.87859  28 
   1  -4  -4 328.432 12.0447  41 
  -1   4   4 365.490 12.1515  33 
   1   4  -4 342.240 9.45166  32 
  -1   4   4 347.275 10.6422  32 
  -1   4   4 327.046 11.8292  27 
  -1   4   4 335.094 10.2580  30 
   0  -4   4 125.080 4.85021  28 
   0  -4  -4 114.081 5.26007  28 
   0  -4  -4 103.071 8.55253  36 
   0  -4  -4 112.414 7.35915  41 
   0  -4   4 119.334 8.30292  29 
   0  -4   4 125.591 7.23036  43 
   0   4   4 122.648 5.67905  32 
   0   4  -4 120.914 6.04140  31 
   0   4   4 122.650 6.23757  33 
   0   4   4 117.905 5.50907  30 
   0   4  -4 113.654 5.25007  32 
  -1  -4  -4 326.006 8.87992  28 
  -1  -4  -4 308.986 14.8417  36 
   1  -4   4 335.010 13.6695  29 
   1  -4   4 317.908 9.85234  28 
   1  -4   4 310.121 13.8282  43 
  -1   4  -4 327.745 11.4795  31 
  -1   4  -4 333.347 9.86298  30 
   1   4   4 313.753 10.8265  33 
   1   4   4 327.742 9.83947  32 
  -1   4  -4 327.810 10.2543  32 
   2  -4   4 155.928 9.97759  43 
   2  -4   4 152.199 10.8238  29 
  -2  -4  -4 159.043 5.06208  28 
  -2   4  -4 158.845 8.02141  31 
  -2   4  -4 142.818 7.61583  27 
   2   4   4 149.883 7.10654  33 
  -2   4  -4 150.074 7.20588  32 
  -2   4  -4 155.903 6.91852  30 
   3  -4   4 41.5793 9.13234  29 
  -3   4  -4 73.1643 6.10920  32 
  -3   4  -4 50.0586 5.30682  30 
  -3   4  -4 55.6833 6.44608  27 
  -3   4  -4 56.3349 6.32348  31 
   4  -4   4 119.960 11.5011  29 
  -4  -4  -4 118.924 7.52025  43 
  -4   4  -4 129.118 8.72963  27 
  -4   4  -4 138.581 8.75148  31 
  -4   4  -4 118.193 7.14420  30 
  -5  -4  -4 263.522 6.03980   8 
   5  -4   4 263.505 17.0757  29 
  -5  -4  -4 263.895 7.80325   5 
   5  -4   4 263.211 9.12385   3 
  -5  -4  -4 248.902 10.8565  43 
  -5  -4  -4 272.682 9.85524   7 
  -5  -4  -4 265.599 5.51343   9 
   5  -4   4 270.005 9.08084   1 
   5  -4   4 269.242 6.58273  12 
  -5   4  -4 270.890 7.25883  20 
  -5   4  -4 270.588 7.50553  16 
  -5   4  -4 275.891 8.01301  14 
  -5   4  -4 276.574 11.5318  27 
   6  -4   4 128.370 5.89096   1 
  -6  -4  -4 135.434 3.34913   9 
  -6  -4  -4 136.432 3.73443   8 
   6  -4   4 140.776 6.10121   3 
  -6  -4  -4 132.427 4.60509   5 
  -6  -4  -4 124.640 6.62196   7 
   6  -4   4 134.290 4.00101  12 
  -6   4  -4 132.298 4.11158  15 
  -6   4  -4 135.285 4.10079  16 
  -6   4  -4 136.702 4.77320  12 
  -6   4  -4 135.733 5.48086  14 
  -7  -4  -4 38.1906 4.39587   7 
   7  -4   4 32.2820 3.56292   3 
  -7  -4  -4 38.8888 1.74901   9 
   7  -4   4 40.6690 3.63483   1 
  -7  -4  -4 40.6038 2.04109   8 
  -7   4  -4 41.5403 2.70069  12 
  -7   4  -4 38.4532 1.71792  13 
  -7   4  -4 42.1365 3.14795  14 
  -7   4  -4 41.0053 4.06770   7 
   7  -5  -4 257.111 7.78112   1 
   7  -5  -4 244.353 7.83609   3 
   7  -5  -4 243.581 6.88941   4 
  -7   5   4 246.763 5.90086  12 
  -7   5   4 242.198 6.42645  14 
  -7   5   4 234.573 5.50352  13 
   6  -5  -4 79.1073 4.98623   4 
   6  -5  -4 87.5278 5.04648   1 
  -6  -5   4 103.649 7.87244  18 
   6  -5  -4 84.6671 5.02604  10 
   6  -5  -4 87.0794 5.10582   3 
  -6   5   4 80.1906 4.69370  25 
  -6   5   4 85.1179 3.54352  16 
  -6   5   4 88.8817 4.26827  14 
  -5  -5   4 6.31020 4.55405  18 
   5  -5  -4 8.60394 3.05699   3 
   5  -5  -4 11.6536 5.30839  41 
   5  -5  -4 5.09267 2.60627   1 
   5  -5  -4 9.09335 2.74009  10 
   5  -5  -4 10.9090 2.87817   4 
  -5   5   4 11.7514 4.79552  26 
  -5   5   4 5.10895 4.13856  27 
  -5   5   4 9.29676 2.25762  16 
  -5   5   4 2.08029 5.53922  42 
  -5   5   4 10.0024 2.53779  14 
  -5   5   4 6.54961 2.10592  20 
   4  -5  -4 88.7096 5.51374   4 
   4  -5  -4 95.6614 8.63281  41 
   4  -5  -4 88.4159 5.10792  22 
  -4  -5   4 82.4202 8.50027  18 
   4  -5  -4 93.3626 5.42014   5 
   4  -5  -4 78.9864 5.06035   1 
   4  -5  -4 84.2344 4.98448  10 
  -4   5   4 90.9673 7.97834  27 
  -4   5   4 97.7211 8.73882  26 
  -4   5   4 93.2789 4.42479  20 
  -4   5   4 90.2569 8.54381  42 
  -4   5   4 91.1891 6.54732  30 
   3  -5  -4 62.7449 7.91430  41 
  -3   5   4 50.1953 5.51033  30 
  -3   5   4 60.0251 5.92271  32 
  -3   5   4 57.7123 6.98503  27 
  -3   5   4 58.9719 7.67740  42 
  -3   5   4 65.2228 7.77664  26 
   2  -5  -4 364.038 14.0065  41 
  -2   5   4 356.039 12.1316  32 
  -2   5   4 360.109 11.6285  30 
  -2   5   4 357.223 13.3790  26 
  -2   5   4 353.070 12.8277  27 
   1  -5  -4 83.0419 5.11146  28 
   1  -5  -4 92.5327 7.88691  41 
  -1  -5   4 92.2109 5.35542  43 
   1  -5  -4 84.1224 9.69504  36 
  -1   5   4 84.9346 5.72140  30 
  -1   5   4 80.8178 5.97545  32 
   0  -5   4 206.556 9.47508  43 
   0  -5   4 213.517 12.0911  29 
   0  -5   4 192.973 5.12792  28 
   0  -5  -4 201.483 6.38281  28 
   0  -5  -4 165.770 11.4982  36 
   0  -5   4 194.559 5.17585  28 
   0   5  -4 196.319 7.54228  32 
   0   5   4 191.953 7.98420  32 
   0   5  -4 195.861 8.33226  31 
   1  -5   4 261.807 13.7155  29 
   1  -5   4 253.664 12.0922  43 
   1  -5   4 259.383 8.42633  28 
  -1   5  -4 272.862 10.6599  31 
   1   5   4 252.863 8.86394  32 
  -1   5  -4 244.337 9.31294  32 
  -1   5  -4 250.338 8.97709  30 
  -2  -5  -4 167.079 7.85935  23 
   2  -5   4 173.127 11.0225  43 
   2  -5   4 186.650 12.3897  29 
  -2   5  -4 171.608 8.69026  27 
  -2   5  -4 177.674 7.87426  30 
   2   5   4 168.007 7.19639  32 
  -2   5  -4 178.156 8.27487  32 
  -2   5  -4 174.211 9.10329  31 
   3  -5   4 94.1401 10.9938  29 
   3  -5   4 85.3215 9.08913  43 
  -3   5  -4 85.6397 7.60101  31 
  -3   5  -4 88.4706 7.90523  27 
  -3   5  -4 95.4161 6.47347  30 
  -4  -5  -4 349.328 7.00511   8 
   4  -5   4 359.429 10.5480   1 
   4  -5   4 347.884 9.21196  22 
  -4  -5  -4 351.028 6.46480   9 
   4  -5   4 349.754 10.9442   3 
   4  -5   4 300.325 14.4417  41 
   4  -5   4 338.149 10.2473   5 
  -4  -5  -4 340.320 11.1054   7 
  -4   5  -4 314.615 14.2787  42 
  -4   5  -4 359.713 8.68987  20 
  -4   5  -4 343.981 13.4948  27 
   5  -5   4 64.4976 4.88512   3 
  -5  -5  -4 64.1433 2.35162   8 
   5  -5   4 58.4196 4.30427   1 
  -5  -5  -4 66.4696 6.01625   7 
   5  -5   4 59.8139 3.94259  22 
  -5  -5  -4 64.2241 2.10997   9 
  -5   5  -4 76.4355 6.69088  27 
  -5   5  -4 69.7609 3.53534  16 
  -5   5  -4 64.2319 4.08850  14 
  -5   5  -4 64.8774 3.41553  20 
  -6  -5  -4 27.4283 1.54613   8 
   6  -5   4 22.5619 3.56227   3 
  -6  -5  -4 26.3434 4.40300   7 
   6  -5   4 28.1508 3.43163   1 
   6  -5   4 26.9378 2.98858  22 
  -6   5  -4 25.5201 2.10466  15 
  -6   5  -4 27.2453 3.26831  14 
  -6   5  -4 19.2523 2.80144  12 
   6  -6  -4 18.1205 2.72920   1 
   6  -6  -4 17.9814 3.14785   4 
   6  -6  -4 17.7071 2.48936  22 
  -6   6   4 15.7879 2.71882  14 
  -6   6   4 19.7228 1.82691  16 
  -6   6   4 17.7338 2.10365  15 
   5  -6  -4 45.7562 3.67388   1 
   5  -6  -4 53.9616 4.19413   4 
   5  -6  -4 49.7712 3.73821   5 
   5  -6  -4 47.8255 3.48543  22 
  -5   6   4 50.2197 3.08638  20 
  -5   6   4 49.2990 3.29127  14 
  -5   6   4 51.4969 3.16047  16 
   4  -6  -4 114.037 5.44228   4 
   4  -6  -4 121.193 5.37133   5 
   4  -6  -4 112.448 5.19370   1 
   4  -6  -4 114.389 4.54339  22 
  -4   6   4 116.711 4.55418  20 
  -4   6   4 109.185 7.89543  27 
  -4   6   4 111.834 8.60248  26 
   3  -6  -4 41.7951 3.91503   1 
   3  -6  -4 62.2834 7.66972  41 
   3  -6  -4 50.9631 4.29723   5 
   3  -6  -4 58.0822 3.36166  22 
  -3   6   4 46.2073 6.79187  27 
  -3   6   4 50.0954 3.66926  20 
  -3   6   4 47.3240 7.37883  26 
   2  -6  -4 56.1139 4.78867  28 
  -2  -6   4 54.2438 6.28073  19 
   2  -6  -4 52.7572 7.66381  41 
   2  -6  -4 53.6453 4.19200   5 
   2  -6  -4 55.9882 2.78927  22 
  -2   6   4 63.2405 7.56875  26 
  -2   6   4 56.3918 5.34033  30 
  -1  -6   4 84.0475 5.12275  19 
  -1  -6   4 82.4228 2.64791   8 
   1  -6  -4 76.0703 4.28778   5 
   1  -6  -4 84.3015 3.89474  28 
   1  -6  -4 82.6960 6.28533  23 
   1  -6  -4 87.0340 8.40368  41 
  -1   6   4 89.3563 5.74888  30 
   0  -6   4 17.2079 2.05059   8 
   0  -6  -4 16.0875 2.86035   5 
   0  -6  -4 12.7927 2.18686   9 
   0  -6   4 13.3821 2.90162  19 
   0  -6  -4 19.0980 4.20968  23 
   0  -6   4 9.11565 5.00375  29 
   0  -6   4 12.3321 3.12653  43 
   1  -6   4 116.871 4.67060   5 
   1  -6   4 130.156 11.3147  29 
  -1  -6  -4 115.642 3.22122   9 
  -1  -6  -4 113.134 3.41648   8 
   1  -6   4 110.871 5.73679  19 
   1  -6   4 110.103 7.61589  43 
  -1  -6  -4 119.626 7.42121  23 
   2  -6   4 85.4845 4.47784  28 
  -2  -6  -4 83.4723 2.78807   8 
   2  -6   4 87.6297 7.84407  43 
   2  -6   4 87.0053 4.29134   5 
   2  -6   4 92.1380 5.27483  19 
  -2  -6  -4 86.6264 6.88567  23 
  -2  -6  -4 87.1970 2.55873   9 
  -2   6  -4 69.4362 8.76084  42 
  -3  -6  -4 493.930 8.32622   9 
  -3  -6  -4 481.549 9.11091   8 
   3  -6   4 503.684 13.0538   5 
  -3  -6  -4 473.949 13.8322  23 
   3  -6   4 482.777 19.2655  43 
   3  -6   4 435.088 13.2273  28 
   3  -6   4 488.865 10.7322  22 
  -3   6  -4 480.543 11.1267  20 
  -3   6  -4 462.830 15.8031  27 
  -4  -6  -4 81.6895 2.08024   8 
   4  -6   4 77.8182 4.13874   5 
   4  -6   4 77.5530 3.33679  22 
   4  -6   4 85.1129 4.93446   3 
  -4   6  -4 72.5557 3.68413  20 
   5  -6   4 86.8976 4.56210   3 
   5  -6   4 93.7242 3.37251  22 
   5  -6   4 89.4107 3.97639   5 
  -5   6  -4 89.1408 3.35073  20 
  -5   6  -4 95.3132 3.96319  14 
  -5   6  -4 89.2893 3.53219  16 
   5  -7  -4 25.0655 2.96485  19 
   5  -7  -4 24.6943 2.42017   5 
  -5   7   4 26.6642 2.07075  20 
  -5   7   4 26.5826 2.00439  16 
   4  -7  -4 63.2382 4.29144  19 
   4  -7  -4 67.3707 3.52658   5 
  -4   7   4 58.1904 2.84970  20 
  -4   7   4 58.7581 3.26041  16 
   3  -7  -4 106.012 5.50872  19 
   3  -7  -4 113.391 4.73341   5 
  -3   7   4 115.706 4.06132  20 
   2  -7  -4 13.2265 3.19307  19 
   2  -7  -4 9.30632 2.01749   5 
   1  -7  -4 141.776 3.61598   9 
  -1  -7   4 148.833 6.70730  19 
   1  -7  -4 144.153 5.01053   5 
   0  -7   4 3.74974 2.87169  19 
   0  -7  -4 4.36702 1.28949   9 
   0  -7  -4 6.41539 3.38178  23 
   0  -7  -4 4.20792 1.10682   8 
   0  -7   4 5.00107 0.98890   8 
   1  -7   4 123.625 4.31433   5 
   1  -7   4 129.284 5.43683  19 
  -1  -7  -4 119.896 6.52115  23 
  -1  -7  -4 126.068 3.15678   8 
  -1  -7  -4 126.223 2.81755   9 
   1  -7   4 127.167 3.45572   8 
   2  -7   4 13.8281 2.47478   5 
   2  -7   4 11.9747 2.46415  19 
  -2  -7  -4 13.6981 3.42592  23 
  -2  -7  -4 12.9738 1.18758   8 
   3  -7   4 20.1828 2.44132   5 
  -3  -7  -4 18.7161 4.43185  23 
  -3   7  -4 11.3683 2.30777  20 
   4  -7   4 26.7731 2.45933   5 
  -4   7  -4 33.1107 2.34546  16 
  -4   7  -4 33.4426 2.35961  20 
   2  -8  -4 17.8172 1.23234   9 
   1  -8  -4 9.24973 1.37552   8 
   1  -8  -4 8.40598 0.98936   9 
   0  -8   4 63.3034 4.18288  19 
   1  -8   4 32.8890 3.65807  19 
  -9   0   5 21.3571 4.46000  18 
  -9   0   5 24.3145 2.98839   5 
   9   0  -5 23.7378 2.45262  20 
  -9   0   5 23.6988 3.19340  11 
  -9   0   5 31.4205 4.26513  17 
  -8   0   5 1.62199 2.25115  11 
   8   0  -5 7.50966 2.12102  20 
  -8   0   5 4.78615 1.85299  22 
  -8   0   5 7.84045 2.34754   5 
  -8   0   5 6.84915 3.21472  17 
  -8   0   5 2.48343 3.97172  18 
  -7   0   5 23.2234 3.49781  10 
   7   0  -5 17.9301 3.50977  20 
  -7   0   5 14.6472 6.26299  39 
  -7   0   5 18.5026 4.74844  18 
  -7   0   5 20.1787 6.59158   6 
  -7   0   5 17.2973 3.74422  22 
  -7   0   5 22.2839 4.14790   5 
  -7   0   5 15.5664 3.94708  17 
  -6   0   5 25.1586 6.19243  39 
  -5   0   5 680.249 28.5818  36 
  -5   0   5 680.456 24.0609  39 
  -4   0   5 195.164 9.94711  39 
  -4   0   5 190.869 11.6316  36 
  -3   0   5 756.558 17.7292  38 
  -3   0   5 743.162 24.4534  39 
  -3   0   5 768.510 28.9098  36 
  -2   0   5 301.847 13.4588  36 
  -2   0   5 274.410 8.07673  38 
  -1   0   5 349.909 14.8290  36 
   1   0  -5 330.123 9.54740  32 
  -1   0   5 351.378 9.40870  38 
   1   0  -5 354.395 7.27317  34 
   0   0  -5 1814.98 60.9794  36 
   0   0   5 1768.05 40.2989  38 
   0   0  -5 1773.63 49.1236  37 
   0   0   5 1791.99 28.0837  34 
   0   0  -5 1817.25 28.0979  34 
  -1   0  -5 1842.24 50.6533  37 
  -1   0  -5 1889.73 63.0604  36 
   1   0   5 1812.68 41.7118  38 
   1   0   5 1831.67 29.6356  34 
  -2   0  -5 42.3892 4.09714  38 
  -2   0  -5 45.2448 5.61154  40 
   2   0   5 40.4505 3.96879  30 
   2   0   5 42.7695 4.55732  38 
  -2   0  -5 37.2024 6.36738  36 
  -3   0  -5 1300.08 29.5728  38 
  -3   0  -5 1284.75 35.0250  40 
   3   0   5 1233.80 30.3896  30 
  -3   0  -5 1294.32 46.7283  36 
  -4   0  -5 252.324 15.5326  36 
  -4   0  -5 294.978 11.2003  40 
   4   0   5 299.851 9.66539  30 
   5   0   5 607.323 17.1818  30 
  -5   0  -5 612.691 19.1133  40 
  -6   0  -5 12.0859 2.91116   1 
  -6   0  -5 16.1438 4.05500  17 
   6   0   5 18.1701 3.38174  20 
   6   0   5 18.2238 4.19841  30 
  -6   0  -5 18.4169 3.77758   7 
  -6   0  -5 20.5260 4.26675  10 
  -6   0  -5 11.4804 2.68959  11 
  -7   0  -5 6.71301 2.20351  22 
   7   0   5 5.09716 2.03412  20 
  -7   0  -5 1.80745 3.18077   7 
  -7   0  -5 7.34669 3.52694  17 
  -7   0  -5 7.02941 2.63744   1 
  -7   0  -5 7.90608 2.33233  11 
  -7   0  -5 6.12605 2.19201  10 
   8   0   5 -1.7224 1.42263  20 
  -8   0  -5 -0.2090 2.60375  17 
  -8   0  -5 0.08237 2.65864   7 
  -8   0  -5 2.88685 1.49575  22 
  -8   0  -5 -0.6835 1.74470   1 
  -8   0  -5 -0.0526 1.61858  11 
  -9  -1   5 35.0492 3.58122  11 
  -9  -1   5 29.9650 4.56027  18 
   9  -1  -5 36.0804 2.70070  15 
  -9  -1   5 33.3722 2.94685   5 
  -9  -1   5 42.3396 4.30127  17 
   9   1  -5 37.6882 2.64402  20 
  -9   1   5 34.5769 2.46736  22 
  -9   1   5 27.9583 4.19191  17 
  -9   1   5 37.3938 2.70581  11 
  -9   1   5 30.6773 3.25184   1 
  -8  -1   5 5.70147 3.10113  17 
  -8  -1   5 6.43474 4.08846   6 
  -8  -1   5 1.05870 3.82467  18 
  -8  -1   5 5.58808 2.17414   5 
   8  -1  -5 8.05430 1.97062  20 
  -8  -1   5 6.16070 4.37210  43 
  -8   1   5 8.25387 3.35446  17 
  -8   1   5 4.03011 2.08647  10 
  -8   1   5 9.27172 2.10076  22 
  -8   1   5 9.19430 3.71467  18 
  -8   1   5 4.61887 2.24115  11 
   8   1  -5 8.68451 2.14216  20 
  -7  -1   5 240.608 11.4063   6 
  -7  -1   5 213.788 7.61128   5 
  -7  -1   5 249.275 12.5565  43 
  -7  -1   5 230.092 6.04137  22 
  -7  -1   5 214.822 9.77918  17 
   7  -1  -5 222.271 6.66393  20 
  -7  -1   5 223.989 10.5800  18 
  -7  -1   5 211.987 12.9158  39 
  -7   1   5 218.011 10.1973  18 
  -7   1   5 222.096 13.0918  39 
  -7   1   5 218.024 9.45846  17 
  -7   1   5 206.835 7.59901  11 
   7   1  -5 222.074 6.61738  20 
  -7   1   5 215.362 7.66116  10 
  -6  -1   5 427.188 18.0442  43 
  -6  -1   5 421.775 18.1040  39 
  -6   1   5 421.292 10.9761  25 
  -6   1   5 425.387 17.9486  39 
   5  -1  -5 274.888 10.8277  38 
  -5  -1   5 245.047 12.1966  43 
  -5  -1   5 252.239 14.2601  36 
  -5  -1   5 258.328 12.5437  39 
  -5   1   5 251.127 12.4227  39 
  -5   1   5 252.531 15.3278  36 
  -4  -1   5 66.8462 7.20233  36 
   4  -1  -5 65.7779 5.31072  38 
  -4  -1   5 68.2114 6.60319  39 
  -4   1   5 58.5483 6.24069  39 
  -4   1   5 68.0190 8.00760  36 
  -4   1   5 77.2664 4.47355  38 
   3  -1  -5 1055.55 30.7355  40 
   3  -1  -5 1082.61 26.4924  38 
  -3  -1   5 1176.71 40.0195  36 
  -3  -1   5 1106.03 34.2388  39 
  -3   1   5 1118.32 40.6709  36 
  -3   1   5 1070.47 33.9385  39 
  -3   1   5 1134.58 26.0811  38 
   2  -1  -5 2597.62 86.8832  36 
   2  -1  -5 2528.23 57.4161  38 
  -2  -1   5 2625.83 86.3787  36 
   2   1  -5 2535.71 57.5637  32 
  -2   1   5 2549.70 57.2334  38 
  -2   1   5 2584.46 87.0430  36 
   1  -1  -5 312.751 8.83029  38 
   1  -1  -5 318.118 13.8434  36 
  -1  -1   5 292.679 7.58818  38 
  -1   1   5 294.270 13.6199  36 
   1   1  -5 290.932 9.69686  31 
   1   1  -5 294.847 8.49579  32 
  -1   1   5 294.882 6.70506  34 
  -1   1   5 309.695 8.99863  38 
   0  -1  -5 1084.65 37.4728  36 
   0  -1  -5 1073.64 30.4887  37 
   0  -1   5 1051.88 24.0718  38 
   0   1   5 1033.74 24.8946  32 
   0   1  -5 1025.57 28.1583  31 
   0   1  -5 1031.62 24.7584  32 
   0   1   5 1050.91 27.5891  33 
   1  -1   5 1721.21 38.9113  38 
  -1  -1  -5 1735.65 38.4984  38 
  -1  -1  -5 1727.61 48.1048  37 
  -1  -1  -5 1747.48 59.1912  36 
  -1   1  -5 1684.15 45.2497  31 
   1   1   5 1742.69 43.8294  33 
  -1   1  -5 1703.99 39.5504  32 
  -2  -1  -5 1473.78 33.4285  38 
   2  -1   5 1486.03 34.6303  38 
  -2  -1  -5 1540.85 52.7822  36 
  -2  -1  -5 1479.53 39.7977  40 
  -2  -1  -5 1525.38 42.9103  37 
   2   1   5 1496.56 34.8392  30 
   2   1   5 1510.60 38.7783  33 
  -2   1  -5 1532.03 34.8423  38 
  -2   1  -5 1473.32 40.5237  40 
  -3  -1  -5 25.5197 4.48942  40 
   3  -1   5 16.1583 3.34585  38 
  -3  -1  -5 23.3810 6.29861  36 
   3  -1   5 19.8415 3.41773  30 
   3   1   5 13.8997 2.90895  30 
  -3   1  -5 19.8052 4.51648  40 
  -3   1  -5 15.5467 3.36862  38 
   3   1   5 16.6485 3.79842  33 
   4  -1   5 179.208 8.04137  38 
  -4  -1  -5 167.455 12.2745  36 
   4  -1   5 182.565 8.04591  30 
   4  -1   5 167.344 9.62033  40 
  -4   1  -5 184.482 9.50474  40 
  -4   1  -5 184.127 7.30852  38 
   4   1   5 184.722 7.45209  30 
   5  -1   5 630.496 18.9558  38 
   5  -1   5 659.362 22.1335  40 
  -5  -1  -5 713.925 26.1467  43 
  -5   1  -5 663.713 21.5055  40 
   5   1   5 654.437 18.3418  30 
  -6  -1  -5 452.140 10.9053  22 
  -6  -1  -5 455.563 14.4332  17 
  -6  -1  -5 419.995 12.7981   1 
   6  -1   5 434.530 10.5271  20 
  -6  -1  -5 462.382 15.3229  24 
  -6  -1  -5 440.341 11.5185  10 
  -6  -1  -5 464.028 19.7071  43 
  -6  -1  -5 437.857 13.0404   7 
  -6  -1  -5 432.240 12.6345   5 
  -6   1  -5 437.335 12.2563  10 
  -6   1  -5 430.014 12.7774   7 
  -6   1  -5 409.777 13.1542   1 
  -6   1  -5 417.021 14.2742  17 
  -6   1  -5 450.209 15.6543  40 
   6   1   5 441.047 10.7040  20 
   6   1   5 453.162 13.9100  30 
  -6   1  -5 436.229 11.9501  11 
  -6   1  -5 441.154 9.66902  12 
  -7  -1  -5 173.121 7.56927   7 
  -7  -1  -5 175.645 5.27738  22 
  -7  -1  -5 173.858 6.30371   1 
  -7  -1  -5 191.796 8.17894  17 
  -7  -1  -5 177.945 6.61689   5 
  -7  -1  -5 161.117 8.44222  24 
  -7   1  -5 174.661 6.49864  10 
   7   1   5 182.647 5.58062  20 
  -7   1  -5 173.382 7.30644   7 
  -7   1  -5 184.826 5.93528  11 
  -7   1  -5 177.130 7.03593   1 
  -7   1  -5 164.221 8.04645  17 
  -8  -1  -5 21.4411 4.23545  17 
  -8  -1  -5 21.9825 2.91401  11 
   8  -1   5 17.6909 1.85828  15 
   8  -1   5 23.7623 2.67872  12 
  -8  -1  -5 21.4527 2.90430   5 
  -8  -1  -5 24.6583 3.82950   7 
  -8   1  -5 21.0491 2.59615  10 
  -8   1  -5 15.8158 2.59726  22 
  -8   1  -5 20.6947 3.07380   1 
  -8   1  -5 20.2316 4.19665  17 
   8   1   5 19.8233 2.38531  20 
  -8   1  -5 23.7043 3.99758   7 
  -9  -2   5 32.0379 2.19735   5 
  -9  -2   5 29.9461 1.68808   9 
  -9  -2   5 29.0844 1.38383  21 
   9  -2  -5 31.5621 2.08486  13 
   9  -2  -5 30.8989 2.49721  12 
  -9  -2   5 32.2224 4.38620  18 
  -9   2   5 30.4886 2.55545  22 
  -9   2   5 33.4056 3.66841  17 
  -9   2   5 27.9817 2.11186  10 
   9   2  -5 30.1007 2.28636  20 
  -9   2   5 29.4578 3.15590   1 
  -8  -2   5 13.4192 3.00708   5 
   8  -2  -5 14.0017 2.20004  15 
  -8  -2   5 8.58692 1.46373  21 
   8  -2  -5 11.2203 2.65749   3 
  -8  -2   5 10.6680 3.93773  18 
  -8   2   5 14.4732 3.46915  17 
  -8   2   5 9.36098 3.63386  18 
   8   2  -5 15.2948 2.90089  20 
  -8   2   5 15.9289 2.72829  11 
  -8   2   5 15.1333 3.49695  10 
  -7  -2   5 39.9960 2.78916  28 
  -7  -2   5 44.5257 7.46778  18 
  -7  -2   5 40.4613 6.37640  43 
  -7  -2   5 29.9549 3.58137   5 
  -7  -2   5 40.6124 6.73400   6 
   7  -2  -5 33.9625 4.86470   3 
  -7   2   5 37.5807 5.88601  17 
  -7   2   5 35.0069 3.03657  12 
  -7   2   5 45.3421 3.67907  25 
  -7   2   5 23.1386 4.69058  10 
  -7   2   5 41.2508 4.06592  11 
   6  -2  -5 1074.32 28.0333  38 
  -6  -2   5 1077.83 36.5191  43 
  -6  -2   5 1040.64 36.0942  39 
  -6  -2   5 1108.55 25.1279  28 
  -6   2   5 1102.94 25.8413  25 
  -5  -2   5 603.712 21.9360  43 
   5  -2  -5 603.031 20.2381  40 
  -5  -2   5 577.557 25.1224  36 
  -5  -2   5 616.189 15.0921  28 
   5  -2  -5 630.065 17.4303  38 
  -5  -2   5 625.742 22.3810  39 
  -5   2   5 587.357 16.3610  38 
  -5   2   5 607.262 20.2280  40 
  -5   2   5 603.751 15.4799  25 
  -4  -2   5 43.0552 3.48805  28 
   4  -2  -5 45.0417 5.05444  38 
   4  -2  -5 44.5835 6.33379  40 
  -4  -2   5 37.4745 6.28931  36 
  -4  -2   5 41.7998 5.96564  39 
  -4  -2   5 39.9627 5.54041  43 
  -4   2   5 44.6661 7.18704  40 
  -4   2   5 31.9628 5.99387  27 
  -4   2   5 36.7049 4.74003  38 
  -4   2   5 45.4015 6.20471  42 
   3  -2  -5 464.112 15.3402  40 
  -3  -2   5 452.199 17.1598  39 
   3  -2  -5 492.792 21.0923  36 
  -3  -2   5 478.846 19.3539  36 
   3  -2  -5 485.096 13.2250  38 
  -3   2   5 475.967 13.3110  30 
   3   2  -5 509.196 12.7084  32 
  -3   2   5 470.509 14.9895  42 
  -3   2   5 485.549 13.3841  38 
  -3   2   5 473.993 15.9327  40 
   2  -2  -5 2599.61 57.7899  38 
   2  -2  -5 2612.19 67.4824  40 
  -2  -2   5 2565.22 75.3667  39 
   2  -2  -5 2689.61 88.4430  36 
  -2   2   5 2583.19 58.9210  32 
   2   2  -5 2609.54 58.0075  32 
  -2   2   5 2519.03 64.1037  42 
  -2   2   5 2560.72 58.7211  30 
  -2   2   5 2605.02 58.2721  38 
   1  -2  -5 223.621 10.7406  37 
   1  -2  -5 232.226 12.1911  36 
   1  -2  -5 228.539 9.09703  40 
  -1   2   5 248.445 7.99542  32 
  -1   2   5 244.867 8.89462  33 
   1   2  -5 251.931 8.30993  31 
   1   2  -5 241.032 7.30239  32 
  -1   2   5 245.095 7.80814  30 
   0  -2  -5 469.996 14.5756  40 
   0  -2  -5 484.069 16.9294  37 
   0  -2  -5 517.719 20.1147  36 
   0   2  -5 477.545 14.5657  31 
   0   2   5 479.990 12.8015  30 
   0   2   5 496.815 14.5731  33 
   0   2   5 493.894 13.1341  32 
   0   2  -5 488.200 12.8436  32 
   1  -2   5 4.98660 2.98650  29 
  -1  -2  -5 5.01611 3.21958  40 
   1  -2   5 0.51538 1.70652  38 
  -1  -2  -5 3.74093 3.68250  36 
  -1  -2  -5 9.26538 4.75664  37 
  -1   2  -5 -0.0365 2.18902  32 
   1   2   5 3.70769 2.35650  33 
  -1   2  -5 6.55067 2.58041  31 
   1   2   5 4.92036 2.40210  30 
  -1   2  -5 4.29547 2.62282  30 
  -2  -2  -5 362.763 15.0319  37 
  -2  -2  -5 381.689 16.9326  36 
   2  -2   5 387.923 12.8924  40 
   2  -2   5 398.668 10.5733  38 
  -2   2  -5 370.253 11.4802  32 
   2   2   5 392.178 10.8825  30 
   2   2   5 385.743 12.2521  33 
  -2   2  -5 382.943 11.1106  30 
  -2   2  -5 383.595 12.9940  31 
   3  -2   5 175.574 8.78081  40 
  -3  -2  -5 166.547 10.8088  36 
   3  -2   5 170.297 6.77311  38 
  -3   2  -5 164.792 7.11716  30 
  -3   2  -5 168.164 8.37899  27 
  -3   2  -5 174.089 7.60084  38 
  -3   2  -5 161.805 8.97972  40 
   3   2   5 165.659 7.53490  33 
   3   2   5 162.046 6.67429  30 
  -4  -2  -5 270.656 15.4081  36 
   4  -2   5 262.881 9.68925  38 
   4  -2   5 295.820 12.2526  40 
  -4   2  -5 268.024 11.2548  27 
  -4   2  -5 284.380 10.1365  38 
  -4   2  -5 281.861 12.1762  40 
   4   2   5 296.392 9.69278  30 
  -5  -2  -5 20.0683 4.99678  24 
   5  -2   5 19.8630 6.09850  40 
  -5  -2  -5 23.4513 7.27881  43 
   5  -2   5 15.6742 3.91255  38 
   5   2   5 15.0030 3.61564  30 
  -5   2  -5 22.5593 6.16120  40 
  -5   2  -5 23.4216 5.38827  38 
   6  -2   5 25.7548 2.93397  15 
  -6  -2  -5 14.4338 3.07668  28 
  -6  -2  -5 20.8062 2.90382  22 
  -6  -2  -5 23.3522 6.76454  43 
  -6  -2  -5 23.2070 5.60403   7 
   6  -2   5 27.9607 3.78472  12 
  -6  -2  -5 20.0735 4.05746   5 
  -6   2  -5 21.2139 3.46659  12 
   6   2   5 20.4782 3.42625  20 
  -6   2  -5 16.8123 4.01565  17 
  -6   2  -5 23.3391 4.08370  14 
  -6   2  -5 22.8401 2.42037  13 
  -6   2  -5 27.0047 4.63614  10 
  -6   2  -5 23.1824 5.38998   7 
   7  -2   5 1.51315 1.83208  12 
  -7  -2  -5 4.60496 2.13375   5 
   7  -2   5 2.26498 1.25947  15 
  -7  -2  -5 6.39650 3.20721  17 
   7  -2   5 1.31161 2.75268  25 
  -7  -2  -5 3.80297 3.14364   7 
  -7   2  -5 5.89756 2.48402  10 
   7   2   5 -1.1419 1.90407  20 
  -7   2  -5 4.43320 2.54738   1 
  -7   2  -5 0.52352 3.23234  17 
  -7   2  -5 4.12994 3.08619   7 
   8  -2   5 12.4325 1.56416  13 
  -8  -2  -5 15.5585 3.64303  17 
   8  -2   5 7.94463 1.40367  12 
  -8  -2  -5 9.19677 2.43427   7 
  -8  -2  -5 16.9904 2.77608  11 
  -8  -2  -5 10.4177 2.42969   5 
   8   2   5 7.93598 1.64198  20 
  -8   2  -5 11.9891 2.66268  10 
  -8   2  -5 5.31809 2.30784   7 
  -8   2  -5 14.4099 2.93066   1 
  -8  -3   5 34.6620 5.77260  18 
   8  -3  -5 28.6665 2.94995  12 
  -8  -3   5 27.9004 2.28272   5 
   8  -3  -5 24.9234 3.67931   3 
  -8  -3   5 27.7196 1.73105   9 
   8  -3  -5 29.9738 2.40118  13 
  -8   3   5 26.9656 3.55248  10 
  -7  -3   5 172.670 8.57113  43 
   7  -3  -5 186.272 7.45470   3 
   7  -3  -5 183.723 5.71300  13 
   7  -3  -5 180.052 6.59094   4 
  -7  -3   5 183.119 5.85146   5 
  -7  -3   5 190.489 4.50563  21 
  -7  -3   5 187.383 9.77989  18 
   7  -3  -5 178.391 4.71182  15 
  -7   3   5 184.906 6.34961  25 
  -7   3   5 179.735 7.15681  10 
  -7   3   5 186.259 5.33424  12 
  -7   3   5 181.696 5.93078  14 
  -7   3   5 184.799 4.55790  13 
  -6  -3   5 407.344 8.65240  21 
  -6  -3   5 384.944 16.5703   6 
  -6  -3   5 432.620 15.3616  43 
   6  -3  -5 379.955 12.5916   3 
  -6  -3   5 403.813 15.3106  18 
   6  -3  -5 411.622 9.71132  15 
  -6  -3   5 389.545 10.9348   5 
   6  -3  -5 385.829 11.2351   4 
  -6   3   5 397.520 9.17071  15 
  -6   3   5 398.427 9.62487  12 
  -6   3   5 396.072 10.1945  14 
  -6   3   5 433.550 11.4840  25 
   5  -3  -5 11.3100 5.77799  40 
  -5  -3   5 14.4392 4.52396  43 
   5  -3  -5 8.49896 3.52157  38 
  -5   3   5 7.99264 2.93821  25 
  -5   3   5 6.00239 3.64620  38 
  -5   3   5 14.7245 5.91436  40 
  -5   3   5 12.3411 4.53574  27 
  -5   3   5 8.76467 5.12993  42 
   4  -3  -5 594.317 18.8115  40 
   4  -3  -5 553.434 14.9572  38 
  -4  -3   5 545.697 19.5755  43 
  -4   3   5 602.412 19.6051  40 
  -4   3   5 564.144 17.9468  42 
  -4   3   5 549.615 17.3200  26 
  -4   3   5 544.945 17.7636  27 
  -4   3   5 530.687 15.9485  38 
   3  -3  -5 26.6769 5.82060  40 
  -3  -3   5 21.6981 2.10346  28 
  -3  -3   5 20.5900 1.95601  28 
   3  -3  -5 24.0786 3.69804  38 
   3  -3  -5 15.1782 4.04739  41 
   3  -3  -5 16.4293 5.35726  36 
  -3  -3   5 22.4094 4.84970  43 
  -3   3   5 17.4744 4.28176  26 
  -3   3   5 22.0006 3.79889  30 
  -3   3   5 16.9343 4.70869  42 
   3   3  -5 13.6316 3.02727  32 
  -3   3   5 21.2386 4.02961  27 
   2  -3  -5 148.730 7.88099  41 
   2  -3  -5 165.939 11.0005  36 
   2  -3  -5 163.122 7.96834  40 
  -2  -3   5 166.002 5.11557  28 
  -2   3   5 160.052 7.17846  32 
   2   3  -5 163.635 5.78248  32 
  -2   3   5 150.907 7.94246  42 
   2   3  -5 174.893 6.58273  31 
  -2   3   5 158.275 6.74904  30 
   1  -3  -5 208.585 8.38714  40 
  -1  -3   5 204.784 9.38750  29 
   1  -3  -5 207.021 8.92660  41 
  -1  -3   5 206.278 6.78124  28 
   1  -3  -5 221.893 10.6924  37 
   1  -3  -5 220.675 11.9854  36 
   1   3  -5 206.712 6.86608  32 
  -1   3   5 209.257 7.54621  30 
  -1   3   5 203.296 8.48428  33 
  -1   3   5 221.018 8.85592  42 
   1   3  -5 210.350 7.81480  31 
  -1   3   5 204.865 7.73296  32 
   0  -3  -5 36.3367 7.51508  37 
   0  -3  -5 45.2407 6.60466  36 
   0  -3   5 49.9573 5.86261  29 
   0   3   5 43.6821 4.42779  33 
   0   3   5 44.3474 4.32641  32 
   0   3  -5 49.2399 3.99178  32 
   0   3  -5 48.2879 3.78771  30 
   0   3   5 48.3133 4.15654  30 
   0   3  -5 46.3927 4.37521  31 
  -1  -3  -5 2124.27 74.6013  36 
   1  -3   5 2121.31 58.8020  29 
  -1   3  -5 2258.27 50.1433  32 
   1   3   5 2083.81 55.1454  33 
   1   3   5 2251.06 49.9083  32 
   1   3   5 2137.97 49.5968  30 
  -1   3  -5 2157.65 49.7957  30 
  -1   3  -5 2262.36 57.2701  31 
   2  -3   5 3.48797 3.78539  29 
  -2  -3  -5 0.72245 2.28770  28 
  -2  -3  -5 2.76275 3.83219  36 
   2  -3   5 4.92916 3.36293  40 
   2   3   5 1.95189 2.39464  33 
  -2   3  -5 4.50487 3.25942  27 
  -2   3  -5 0.19464 3.01621  31 
  -2   3  -5 3.57209 2.73557  30 
  -2   3  -5 -1.4915 2.27486  32 
   2   3   5 -2.4526 2.19112  30 
   3  -3   5 51.0105 8.49770  29 
   3  -3   5 61.3169 4.51242  25 
  -3  -3  -5 66.8557 4.29987  28 
  -3  -3  -5 54.5494 7.60784  36 
   3  -3   5 76.3092 6.53944  40 
  -3   3  -5 64.5131 5.36002  30 
  -3   3  -5 69.3897 6.69796  31 
   3   3   5 71.6606 4.86830  30 
   3   3   5 52.2892 5.16324  33 
  -3   3  -5 61.1362 6.54851  27 
   4  -3   5 102.334 8.59548  40 
  -4  -3  -5 112.223 5.26938  28 
  -4   3  -5 128.282 7.53940  38 
  -4   3  -5 107.887 6.55928  30 
  -4   3  -5 118.575 8.23483  27 
   4   3   5 110.612 6.10171  30 
  -5  -3  -5 358.146 15.9595  43 
  -5  -3  -5 365.175 11.6297   7 
   5  -3   5 372.348 9.09464  12 
   5  -3   5 379.048 8.73577  13 
  -5  -3  -5 392.805 10.2377  28 
   5  -3   5 364.538 11.7479   1 
   5  -3   5 357.737 11.5363   3 
   5  -3   5 390.533 14.9358  40 
  -5  -3  -5 378.168 10.6516   5 
  -5   3  -5 391.079 14.0663  27 
  -5   3  -5 368.148 10.0911  14 
  -5   3  -5 372.212 9.50459  16 
  -5   3  -5 370.815 15.4232  40 
   5   3   5 393.944 12.1143  30 
  -6  -3  -5 22.1687 4.98213   7 
   6  -3   5 16.9462 2.14105  12 
   6  -3   5 17.7874 4.17516   3 
   6  -3   5 5.43757 2.83751  17 
   6  -3   5 17.9862 3.19046  25 
  -6  -3  -5 11.3668 4.27403  43 
   6  -3   5 20.9891 2.78431  13 
  -6  -3  -5 19.3429 3.46810   5 
  -6   3  -5 18.8834 3.63983   7 
  -6   3  -5 16.0933 3.26618  12 
  -6   3  -5 14.7801 2.81533  14 
  -6   3  -5 18.6108 1.88530  15 
   7  -3   5 140.692 4.18151  12 
  -7  -3  -5 137.456 4.93304   5 
  -7  -3  -5 136.469 6.22591   7 
  -7   3  -5 135.137 5.56000  10 
  -7   3  -5 141.831 4.10619  12 
  -7   3  -5 146.951 4.75462  14 
   7   3   5 144.474 4.52305  20 
  -7   3  -5 149.912 5.89783   7 
   8  -4  -5 36.0535 3.52712  10 
   8  -4  -5 32.9781 2.93035   4 
  -8  -4   5 41.1390 5.10588  18 
   8  -4  -5 30.3035 3.18247   3 
  -8   4   5 29.0302 3.00603  10 
  -8   4   5 32.5133 1.71745  12 
  -7  -4   5 22.6833 6.09556  18 
   7  -4  -5 25.1608 4.05599   3 
  -7  -4   5 22.2175 1.37547   9 
   7  -4  -5 22.1519 2.84569  12 
   7  -4  -5 24.4158 3.88967   4 
   7  -4  -5 19.4333 3.98401   1 
   7  -4  -5 18.4248 4.51511  10 
  -7   4   5 22.0633 2.26809  13 
  -7   4   5 20.0808 3.10967  14 
  -7   4   5 23.3791 2.82390  12 
  -7   4   5 15.1097 3.40547  25 
   6  -4  -5 379.515 11.5476  10 
   6  -4  -5 383.331 9.07131  12 
   6  -4  -5 390.827 10.7155   4 
  -6  -4   5 382.194 14.4791  18 
   6  -4  -5 381.914 11.8674   3 
   6  -4  -5 385.798 11.9767   1 
  -6   4   5 396.281 9.10857  15 
  -6   4   5 381.155 9.78135  14 
  -6   4   5 381.898 9.16607  12 
  -6   4   5 377.835 10.9098  25 
  -6   4   5 388.871 9.37289  16 
  -5  -4   5 257.796 11.5658  18 
   5  -4  -5 272.426 9.58197   1 
   5  -4  -5 263.733 6.10662  13 
   5  -4  -5 273.994 8.84778   4 
   5  -4  -5 265.524 9.29434  10 
   5  -4  -5 260.471 12.2150  40 
   5  -4  -5 280.582 9.74780   3 
  -5   4   5 279.702 11.8163  26 
  -5   4   5 273.229 11.9230  27 
  -5   4   5 273.995 7.26604  20 
  -5   4   5 265.391 7.77848  16 
  -5   4   5 270.823 7.87938  14 
  -5   4   5 269.165 12.4485  42 
   4  -4  -5 162.305 9.59337  41 
   4  -4  -5 164.434 9.23267  40 
  -4   4   5 161.624 9.61801  26 
  -4   4   5 171.387 9.50550  27 
  -4   4   5 168.023 9.81215  42 
  -4   4   5 164.065 8.02002  30 
   3  -4  -5 238.097 10.9210  41 
   3  -4  -5 219.543 9.83954  40 
  -3  -4   5 240.651 8.86071  43 
   3  -4  -5 199.292 14.4524  36 
  -3   4   5 228.883 10.1970  26 
  -3   4   5 244.675 10.4132  27 
  -3   4   5 247.522 10.8884  42 
  -3   4   5 231.335 8.93557  30 
  -2  -4   5 392.720 13.8533  43 
   2  -4  -5 334.052 18.3152  36 
   2  -4  -5 384.819 13.7420  41 
  -2   4   5 365.674 13.3158  27 
  -2   4   5 378.555 12.1803  32 
   2   4  -5 397.477 10.6344  32 
  -2   4   5 394.074 11.9338  30 
  -2   4   5 390.008 13.6132  42 
  -1  -4   5 175.057 9.74305  29 
   1  -4  -5 154.094 11.2130  36 
  -1  -4   5 176.583 8.74299  43 
   1  -4  -5 179.460 9.01825  41 
  -1  -4   5 183.176 5.24574  28 
  -1   4   5 178.944 7.19728  30 
  -1   4   5 173.311 8.40595  33 
   1   4  -5 174.427 7.29712  31 
  -1   4   5 172.959 7.54937  32 
   1   4  -5 177.342 6.50446  32 
   0  -4   5 445.033 16.3392  29 
   0  -4   5 434.037 11.6745  28 
   0  -4  -5 397.188 19.2345  36 
   0  -4  -5 439.645 12.1242  28 
   0  -4   5 433.498 16.6161  43 
   0   4  -5 439.182 14.0113  31 
   0   4   5 443.967 12.7983  32 
   0   4   5 419.983 14.2274  33 
   0   4   5 439.973 12.4599  30 
   0   4  -5 437.251 12.4268  32 
   0   4  -5 437.453 12.0661  30 
   1  -4   5 27.5823 6.36711  43 
  -1  -4  -5 29.4853 6.41158  36 
   1  -4   5 37.6364 7.15397  29 
  -1  -4  -5 36.6482 3.99263  28 
   1   4   5 32.7422 4.31018  32 
   1   4   5 36.3520 4.66124  33 
  -1   4  -5 33.7626 4.14224  30 
  -1   4  -5 33.3070 5.26311  31 
  -1   4  -5 25.1270 5.47513  27 
  -1   4  -5 36.7925 4.61051  32 
   1   4   5 31.2366 4.13279  30 
   2  -4   5 34.2927 7.15827  43 
  -2  -4  -5 39.2747 3.66257  28 
   2  -4   5 48.4234 9.20650  29 
  -2  -4  -5 27.9399 6.48716  36 
  -2   4  -5 36.7456 5.65393  31 
  -2   4  -5 35.4680 5.73414  27 
  -2   4  -5 37.8999 5.06749  32 
  -2   4  -5 42.7426 4.82766  30 
   2   4   5 39.1899 4.76619  32 
   3  -4   5 44.0230 9.53943  29 
  -3  -4  -5 41.7119 3.16332  28 
  -3   4  -5 44.7168 7.05247  27 
  -3   4  -5 40.5060 6.72503  31 
  -3   4  -5 41.4812 5.15557  30 
  -4  -4  -5 68.1846 6.52948   7 
   4  -4   5 72.0561 10.5537  29 
  -4  -4  -5 58.3772 2.78163   9 
   4  -4   5 50.5861 5.35824   3 
   4  -4   5 44.8021 4.98256   1 
  -4   4  -5 55.6912 5.11682  14 
  -4   4  -5 60.1235 4.01262  20 
  -4   4  -5 69.6143 7.26612  27 
  -4   4  -5 51.9738 5.71673  30 
  -4   4  -5 58.3825 4.11994  16 
  -5  -4  -5 17.1447 4.84103  43 
  -5  -4  -5 22.3052 5.26276   7 
  -5  -4  -5 22.6120 3.12572   5 
  -5  -4  -5 25.6445 2.26680   9 
   5  -4   5 23.5751 2.56926  12 
   5  -4   5 19.1171 4.50651   3 
   5  -4   5 22.3159 4.09659   1 
  -5   4  -5 25.1302 4.23758  14 
  -5   4  -5 15.1144 2.30367  16 
  -5   4  -5 21.0784 3.11958  20 
  -5   4  -5 17.1354 4.63883  27 
   6  -4   5 0.75320 2.52670  17 
  -6  -4  -5 5.87405 1.73511   5 
  -6  -4  -5 4.99496 1.36795   9 
   6  -4   5 4.41849 2.58054   3 
  -6  -4  -5 10.5622 3.45333   7 
   6  -4   5 6.80189 2.27420   1 
  -6   4  -5 3.06622 2.34057  14 
  -6   4  -5 4.52173 1.37614  15 
  -6   4  -5 4.39925 1.81091  12 
  -6   4  -5 8.44833 3.25463   7 
  -7  -4  -5 5.79939 1.02750   9 
   7  -4   5 4.40032 1.71066   1 
  -7  -4  -5 5.49699 2.57977   7 
  -7  -4  -5 4.97510 0.97955   8 
  -7   4  -5 6.58136 1.79783  14 
  -7   4  -5 5.35322 2.32404   7 
  -7   4  -5 5.58863 1.26862  12 
   7  -5  -5 55.0000 3.59696   4 
   7  -5  -5 54.0534 3.52632   1 
   7  -5  -5 56.3991 3.83958   3 
  -7   5   5 55.3222 3.09657  14 
  -7   5   5 55.3004 2.71999  12 
  -7   5   5 56.6344 2.14417  13 
   6  -5  -5 90.0820 5.08565   1 
   6  -5  -5 95.7876 5.06314   4 
  -6  -5   5 94.4225 7.55162  18 
   6  -5  -5 89.2296 4.97012   3 
   6  -5  -5 88.1141 5.04763  10 
  -6   5   5 90.5224 3.61740  15 
  -6   5   5 86.4261 4.13038  14 
  -6   5   5 89.6645 3.36469  16 
  -6   5   5 92.8384 4.86356  25 
   5  -5  -5 62.0152 4.82321   4 
  -5  -5   5 60.3080 7.94338  18 
   5  -5  -5 61.1767 4.65805  10 
   5  -5  -5 62.2241 4.97083   1 
  -5   5   5 63.6608 7.47436  26 
  -5   5   5 68.6162 3.86321  16 
  -5   5   5 66.8240 4.11037  14 
  -5   5   5 64.2149 3.74146  20 
  -5   5   5 77.5597 7.30574  27 
   4  -5  -5 38.9034 4.97097   4 
   4  -5  -5 49.2151 7.72061  41 
   4  -5  -5 49.2461 4.79067  22 
   4  -5  -5 28.4221 4.20843   1 
   4  -5  -5 36.6350 4.46866  10 
  -4   5   5 31.0350 5.31340  30 
  -4   5   5 37.6281 3.61154  20 
  -4   5   5 30.1556 7.67128  42 
  -4   5   5 32.3670 6.88596  27 
  -4   5   5 31.2789 7.57475  26 
   3  -5  -5 41.8364 7.52024  41 
  -3   5   5 33.5670 5.06932  30 
  -3   5   5 28.9896 7.24376  42 
  -3   5   5 47.9828 7.49553  26 
  -3   5   5 42.9437 7.02531  27 
   2  -5  -5 150.317 8.95025  24 
   2  -5  -5 178.151 10.0424  41 
  -2   5   5 175.286 8.34514  32 
  -2   5   5 161.663 8.85021  27 
  -2   5   5 162.028 7.63105  30 
   1  -5  -5 335.801 13.2979  41 
   1  -5  -5 333.341 10.3044  28 
  -1  -5   5 322.693 12.4617  43 
   1  -5  -5 310.763 10.8210  23 
   1   5  -5 323.751 10.2455  32 
  -1   5   5 338.872 11.0503  30 
  -1   5   5 336.776 11.5986  32 
   0  -5   5 104.262 7.44571  43 
   0  -5   5 113.485 10.1272  29 
   0  -5  -5 99.1501 6.98343  23 
   0  -5   5 100.941 3.86933  28 
   0  -5  -5 104.782 4.94810  28 
   0   5  -5 89.7844 6.35651  31 
   0   5   5 98.6532 6.39525  32 
   0   5   5 105.266 6.01990  30 
   0   5  -5 105.888 6.01475  32 
   1  -5   5 772.847 19.0170  28 
  -1  -5  -5 774.739 20.6856  23 
   1  -5   5 775.903 27.1799  43 
   1  -5   5 760.462 19.0092  28 
  -1  -5  -5 757.733 17.2773  28 
   1  -5   5 775.914 25.8970  29 
   1   5   5 743.755 20.1288  32 
  -1   5  -5 757.683 20.0094  30 
  -1   5  -5 735.121 20.5121  32 
  -1   5  -5 757.165 23.0914  31 
   2  -5   5 37.4968 9.34675  29 
  -2  -5  -5 41.5933 5.84643  23 
   2  -5   5 46.2043 7.42859  43 
  -2   5  -5 38.1074 5.06237  30 
  -2   5  -5 41.7950 6.22399  31 
  -2   5  -5 40.5984 6.57376  27 
   3  -5   5 35.6281 7.20253  29 
   3  -5   5 40.7041 5.02547   3 
  -3  -5  -5 44.1726 2.49139   8 
   3  -5   5 60.8692 8.32180  43 
   3  -5   5 43.7774 4.01105   5 
   3  -5   5 40.6028 4.13786   1 
   3  -5   5 48.9006 3.80803  22 
  -3  -5  -5 43.0937 2.36664   9 
  -3   5  -5 42.9217 3.50454  20 
  -3   5  -5 50.0721 5.46487  30 
  -3   5  -5 61.7573 7.22257  27 
   4  -5   5 42.5858 4.08921   1 
  -4  -5  -5 48.7617 2.43592   8 
  -4  -5  -5 48.9862 5.84224   7 
  -4  -5  -5 51.9431 2.23583   9 
   4  -5   5 47.0299 4.05712   5 
   4  -5   5 54.4358 3.82926  22 
   4  -5   5 53.9058 4.85317   3 
  -4   5  -5 57.9920 7.10648  27 
  -4   5  -5 57.7135 3.67136  20 
  -5  -5  -5 167.362 3.93188   8 
  -5  -5  -5 165.877 7.01218   7 
   5  -5   5 177.484 6.36111   1 
  -5  -5  -5 167.529 3.58582   9 
   5  -5   5 169.596 5.52683  22 
   5  -5   5 171.173 6.62993   3 
  -5   5  -5 161.980 5.81616  14 
  -5   5  -5 163.274 5.17121  16 
  -5   5  -5 161.971 4.88689  20 
   6  -5   5 82.4064 4.55564  17 
  -6  -5  -5 79.2212 2.21454   8 
   6  -5   5 80.5225 3.54836  22 
   6  -5   5 80.6065 4.47063   3 
  -6   5  -5 82.8676 2.45000  15 
  -6   5  -5 86.8052 3.68477  14 
  -6   5  -5 77.5673 3.19577  12 
  -6   5  -5 81.9079 4.33396   7 
   6  -6  -5 7.17459 1.67905  22 
   6  -6  -5 7.67616 2.30539  19 
   6  -6  -5 13.9070 2.50355   1 
   6  -6  -5 7.21660 1.93848   4 
  -6   6   5 7.59988 1.73106  14 
  -6   6   5 5.79476 1.32264  15 
   5  -6  -5 318.767 8.05701  22 
   5  -6  -5 322.837 8.65825   4 
   5  -6  -5 327.094 9.47071   1 
   5  -6  -5 296.856 9.30951   5 
  -5   6   5 332.255 8.01965  14 
  -5   6   5 320.465 7.67509  20 
  -5   6   5 324.577 8.20048  16 
   4  -6  -5 14.3281 2.59113   1 
   4  -6  -5 19.0819 3.62029   5 
   4  -6  -5 20.9163 3.18996  22 
  -4   6   5 29.4673 5.93001  27 
  -4   6   5 18.1964 4.84518  26 
  -4   6   5 21.6191 3.33457  20 
   3  -6  -5 172.324 6.23830   1 
   3  -6  -5 176.007 5.27064  22 
   3  -6  -5 169.613 6.54803   5 
  -3   6   5 179.035 5.75964  20 
  -3   6   5 174.186 10.0433  26 
  -3   6   5 171.481 9.11579  27 
   2  -6  -5 19.9226 4.39281  28 
   2  -6  -5 24.2712 3.66832   5 
   2  -6  -5 20.9657 5.19141  41 
   2  -6  -5 25.4619 2.35451  22 
  -2  -6   5 35.0661 6.20055  19 
  -2   6   5 32.8571 7.21424  26 
  -2   6   5 17.3236 3.56894  20 
  -2   6   5 28.4771 6.34921  27 
   1  -6  -5 348.617 10.1516   5 
  -1  -6   5 353.984 10.7786  19 
   1  -6  -5 346.288 9.45190  28 
   1  -6  -5 379.045 11.6457  23 
  -1  -6   5 359.754 7.19649   8 
   0  -6   5 613.808 15.4798  19 
   0  -6   5 607.659 15.6607   5 
   0  -6   5 619.335 11.9292   8 
   0  -6  -5 633.092 17.4428  23 
   0  -6  -5 611.216 15.9616   5 
   0  -6   5 622.978 20.7777  43 
   1  -6   5 -0.5125 3.46805  43 
  -1  -6  -5 4.90466 1.31245   8 
  -1  -6  -5 2.62851 3.92710  23 
  -1  -6  -5 0.42487 1.96563   5 
  -1  -6  -5 4.76110 1.47929   9 
   1  -6   5 4.90961 2.66163  19 
   1  -6   5 2.07074 1.71778   5 
  -2  -6  -5 32.2144 2.26581   8 
   2  -6   5 35.7662 4.10574  19 
   2  -6   5 29.4104 3.42165  28 
   2  -6   5 32.2723 3.36760   5 
   2  -6   5 28.5445 6.52624  43 
  -2  -6  -5 36.6519 6.12091  23 
  -2  -6  -5 34.3452 2.06815   9 
   3  -6   5 7.00104 4.21755  43 
  -3  -6  -5 10.6659 3.51008  23 
  -3  -6  -5 5.10584 1.16922   9 
   3  -6   5 9.38799 1.80595  22 
   3  -6   5 3.95292 1.93373   5 
  -3  -6  -5 6.46417 1.12071   8 
  -3   6  -5 4.06613 3.75879  27 
  -3   6  -5 6.61686 1.99563  20 
   4  -6   5 201.800 6.40605   5 
   4  -6   5 190.676 4.93885  22 
  -4  -6  -5 194.212 4.02284   8 
  -4   6  -5 193.356 5.42340  20 
  -4   6  -5 189.796 5.72988  16 
   5  -6   5 28.4237 2.77455   5 
   5  -6   5 30.3736 1.82063  22 
   5  -6   5 39.2054 3.44833  17 
  -5   6  -5 32.9663 2.20290  20 
  -5   6  -5 29.0708 2.22517  16 
  -5   6  -5 32.1773 2.81779  14 
   4  -7  -5 22.7537 3.74017  19 
   4  -7  -5 29.7964 2.83694   5 
  -4   7   5 20.3395 2.30936  20 
  -4   7   5 19.0173 2.59471  16 
   3  -7  -5 93.6436 5.04855  19 
   3  -7  -5 92.6997 4.21352   5 
  -3   7   5 93.2288 3.79193  20 
   2  -7  -5 104.945 5.29933  19 
   2  -7  -5 104.439 4.32734   5 
  -2   7   5 104.230 4.02672  20 
   1  -7  -5 11.7618 1.99569   9 
  -1  -7   5 14.7934 3.72150  19 
   1  -7  -5 9.74814 3.27785  23 
   1  -7  -5 11.5439 1.97920   5 
   0  -7  -5 112.295 6.14845  23 
   0  -7  -5 113.083 2.97089   9 
   0  -7  -5 112.956 3.23181   8 
   0  -7   5 113.752 3.04114   8 
   0  -7   5 103.020 6.05033  19 
  -1  -7  -5 22.4347 1.60293   9 
  -1  -7  -5 23.5771 1.85565   8 
   1  -7   5 23.5711 2.21968   5 
   1  -7   5 19.3553 1.96964   8 
  -1  -7  -5 13.6645 3.35856  23 
   1  -7   5 23.4449 4.45968  19 
   2  -7   5 10.4067 2.22716   5 
   2  -7   5 9.23602 2.94534  19 
  -2  -7  -5 15.5900 3.37387  23 
  -2  -7  -5 9.26424 1.27071   8 
  -2   7  -5 10.3932 2.27402  20 
   3  -7   5 3.66978 1.36230   5 
  -3   7  -5 -0.0291 1.48143  20 
   1  -8  -5 32.9772 1.45323   8 
  -9   0   6 3.16551 2.93777  18 
   9   0  -6 4.59198 1.32407  20 
  -9   0   6 4.74241 1.74547   5 
  -9   0   6 4.64885 1.79750  11 
  -9   0   6 3.52726 2.45635  17 
  -8   0   6 62.6237 3.41864  22 
  -8   0   6 64.6634 5.76328  17 
  -8   0   6 61.7867 6.84624  18 
   8   0  -6 65.1350 3.61460  20 
  -8   0   6 73.6940 4.29280   5 
  -8   0   6 63.5542 4.53800  11 
  -7   0   6 152.292 9.22230  18 
  -7   0   6 157.559 9.48130   6 
   7   0  -6 156.002 5.73892  20 
  -7   0   6 160.420 5.64361  10 
  -7   0   6 156.003 7.91457  17 
  -7   0   6 159.578 5.69151  22 
  -7   0   6 152.751 6.54927   5 
  -6   0   6 895.250 31.2724  39 
  -5   0   6 378.580 15.9398  39 
  -5   0   6 358.403 19.1635  36 
  -4   0   6 14.1071 4.95016  36 
  -4   0   6 17.2666 4.66124  39 
  -3   0   6 -0.7409 3.65614  39 
  -3   0   6 -2.2400 2.00247  38 
  -3   0   6 -0.3632 3.83550  36 
  -2   0   6 2989.83 66.6208  38 
  -2   0   6 3025.89 87.2116  39 
  -2   0   6 3041.54 101.845  36 
   1   0  -6 718.831 18.0574  38 
  -1   0   6 723.900 17.6010  38 
   0   0   6 1475.71 34.3554  38 
   0   0  -6 1522.04 42.2268  37 
   1   0   6 602.137 15.4355  38 
  -1   0  -6 621.107 19.1543  37 
  -1   0  -6 595.159 23.6938  36 
  -1   0  -6 579.005 17.7862  40 
   1   0   6 581.331 15.3373  30 
  -2   0  -6 1214.95 33.6116  40 
   2   0   6 1184.60 29.0609  30 
   2   0   6 1248.17 29.2187  38 
  -2   0  -6 1212.84 44.4002  36 
  -2   0  -6 1219.45 28.6082  38 
   3   0   6 426.200 13.0626  38 
   3   0   6 411.068 12.3657  30 
  -3   0  -6 418.697 19.9326  36 
  -3   0  -6 433.662 14.4944  40 
  -3   0  -6 437.573 11.7779  38 
  -4   0  -6 2.45189 5.55011  36 
  -4   0  -6 6.33536 4.28205  40 
   4   0   6 0.46315 2.91792  30 
  -5   0  -6 517.943 17.0008  40 
   5   0   6 507.696 15.3933  30 
   6   0   6 111.818 4.59416  20 
  -6   0  -6 108.409 5.44105  11 
  -6   0  -6 109.804 6.36379   7 
  -6   0  -6 118.199 5.87612   1 
  -6   0  -6 109.472 5.39576  10 
  -6   0  -6 105.657 7.38891  17 
  -7   0  -6 0.66154 1.92186  22 
  -7   0  -6 3.21743 3.31795  17 
  -7   0  -6 0.25448 2.21837   1 
   7   0   6 -2.0782 1.78932  20 
  -7   0  -6 -1.3444 3.18891   7 
  -7   0  -6 1.57328 1.94083  11 
  -7   0  -6 -1.0015 4.24689  24 
  -7   0  -6 -1.6485 1.82542  10 
  -8   0  -6 279.681 7.69733   7 
  -8   0  -6 252.878 8.41061  17 
  -8   0  -6 264.652 7.38575   1 
  -8   0  -6 255.827 6.67275  11 
  -8   0  -6 250.042 6.04953  22 
   8   0   6 264.173 6.12084  15 
   9  -1  -6 32.2233 2.52018  15 
  -9  -1   6 34.8832 2.85271   5 
  -9  -1   6 39.7497 3.90755  17 
  -9  -1   6 34.4298 3.32697  11 
  -9  -1   6 36.6310 4.65879  18 
   9   1  -6 38.7892 2.47468  20 
  -9   1   6 38.3820 4.10590  17 
  -9   1   6 40.4381 4.46453  18 
  -9   1   6 34.7449 2.12377  22 
  -9   1   6 35.1554 2.32302  11 
  -9   1   6 36.5328 3.17941   1 
  -8  -1   6 51.7465 5.20849  17 
  -8  -1   6 44.5188 3.84774   5 
  -8  -1   6 48.5923 6.39619  18 
  -8  -1   6 61.7476 6.40348   6 
   8  -1  -6 50.7560 3.21554  20 
  -8   1   6 52.7889 5.46177  17 
  -8   1   6 49.3408 6.30539  18 
  -8   1   6 53.4763 3.60738  22 
  -8   1   6 51.6058 3.95258  11 
   8   1  -6 45.8107 3.52498  20 
  -8   1   6 57.1908 3.56867  10 
  -7  -1   6 267.714 12.6624   6 
  -7  -1   6 271.544 13.9432  43 
  -7  -1   6 268.363 8.71380   5 
  -7  -1   6 268.749 6.91129  22 
   7  -1  -6 266.066 7.55588  20 
  -7  -1   6 256.055 11.7524  18 
  -7  -1   6 264.575 10.3558  17 
  -7   1   6 265.951 10.5209  17 
   7   1  -6 265.254 7.64324  20 
  -7   1   6 271.210 11.6110  18 
  -7   1   6 268.108 8.64282  11 
  -7   1   6 275.540 8.68208  10 
  -6  -1   6 404.642 17.5769  39 
  -6  -1   6 387.271 17.4128  43 
  -6   1   6 384.225 10.2872  25 
  -6   1   6 402.671 17.3119  39 
  -5  -1   6 1038.92 41.1849  36 
   5  -1  -6 1070.06 27.4914  38 
  -5  -1   6 1127.55 35.5118  39 
  -5  -1   6 1059.37 36.5243  43 
  -5   1   6 1085.52 25.2180  25 
  -5   1   6 1070.75 34.9869  39 
  -5   1   6 1029.10 42.3188  36 
   4  -1  -6 70.5602 5.61972  38 
  -4  -1   6 62.3521 7.04338  43 
  -4  -1   6 74.9045 8.23012  36 
  -4  -1   6 70.8925 7.04796  39 
  -4   1   6 82.6164 7.17429  39 
  -4   1   6 72.2646 8.88894  36 
  -4   1   6 69.1985 4.76845  38 
  -3  -1   6 259.145 13.0706  36 
   3  -1  -6 246.502 10.5234  40 
  -3  -1   6 242.392 11.4700  39 
   3  -1  -6 257.657 8.92166  38 
  -3   1   6 248.584 11.1466  39 
  -3   1   6 259.172 13.8891  36 
  -3   1   6 259.255 8.30011  38 
  -2  -1   6 782.221 25.0383  39 
  -2  -1   6 806.157 29.1773  36 
   2  -1  -6 778.900 19.2003  38 
   2  -1  -6 747.614 22.2165  40 
  -2   1   6 768.249 18.9244  38 
  -2   1   6 722.232 24.3971  39 
  -2   1   6 726.793 29.3712  36 
   2   1  -6 787.691 19.0878  32 
   1  -1  -6 1842.18 51.1858  37 
   1  -1  -6 1851.70 63.3805  36 
   1  -1  -6 1835.98 48.3856  40 
  -1  -1   6 1805.86 40.4279  38 
   1   1  -6 1865.48 41.8089  32 
  -1   1   6 1796.13 41.5777  38 
  -1   1   6 1790.96 41.9343  30 
   0  -1  -6 654.912 20.8365  37 
   0  -1  -6 626.027 18.9221  40 
   0  -1  -6 670.437 25.2206  36 
   0  -1   6 647.408 15.7252  38 
   0   1  -6 643.324 16.4468  32 
   0   1   6 649.186 16.5024  38 
   0   1   6 649.033 16.6789  32 
   0   1  -6 619.387 18.6175  31 
   0   1   6 631.178 16.3282  30 
  -1  -1  -6 1484.49 39.6018  40 
  -1  -1  -6 1512.09 42.5500  37 
  -1  -1  -6 1506.36 52.2568  36 
  -1  -1  -6 1478.36 33.6285  38 
   1  -1   6 1514.86 34.0859  38 
  -1   1  -6 1448.75 39.6528  31 
  -1   1  -6 1442.08 40.0775  40 
   1   1   6 1459.50 34.5645  30 
  -2  -1  -6 371.192 9.71075  38 
  -2  -1  -6 376.820 12.6219  40 
  -2  -1  -6 365.522 14.7301  37 
   2  -1   6 388.055 11.2025  38 
  -2  -1  -6 379.784 17.4767  36 
   2   1   6 366.870 10.9733  30 
  -2   1  -6 380.996 13.5131  40 
  -2   1  -6 381.514 11.3716  38 
  -3  -1  -6 4.89677 4.81566  36 
  -3  -1  -6 4.25776 3.48662  40 
   3  -1   6 5.05258 3.15546  38 
   3   1   6 1.48486 2.56339  30 
  -3   1  -6 5.76801 3.43554  27 
  -3   1  -6 6.65174 3.26528  38 
  -3   1  -6 6.94761 4.26169  40 
   4  -1   6 531.933 18.0043  40 
   4  -1   6 499.380 15.1335  38 
  -4  -1  -6 460.842 23.4353  36 
  -4   1  -6 497.288 14.2027  38 
  -4   1  -6 533.384 17.6879  40 
   4   1   6 525.346 14.8610  30 
   5  -1   6 327.588 14.3890  40 
   5  -1   6 303.898 11.8525  38 
  -5  -1  -6 321.144 12.5001  24 
  -5   1  -6 322.594 13.7463  40 
   5   1   6 313.622 11.1726  30 
  -6  -1  -6 134.388 8.37189  24 
  -6  -1  -6 129.853 6.07541   5 
  -6  -1  -6 133.070 5.90236   1 
  -6  -1  -6 123.239 4.92057  10 
  -6  -1  -6 123.649 4.96429  22 
  -6  -1  -6 139.902 7.60251  17 
  -6  -1  -6 133.271 6.91812   7 
  -6   1  -6 131.193 6.42020   1 
   6   1   6 128.775 5.06319  20 
  -6   1  -6 128.162 5.22626  11 
  -6   1  -6 111.774 7.45432  17 
  -6   1  -6 127.576 6.55007   7 
  -6   1  -6 126.558 6.04647  10 
  -7  -1  -6 12.1369 3.53673  17 
  -7  -1  -6 12.8191 3.03623   1 
  -7  -1  -6 18.1169 4.27070  24 
   7  -1   6 18.7537 3.49589  12 
  -7  -1  -6 17.4116 3.46481   5 
  -7  -1  -6 11.4425 3.12605   7 
   7  -1   6 16.6195 2.56041  15 
  -7  -1  -6 16.5166 2.81901  22 
   7  -1   6 17.6554 3.30072  25 
  -7  -1  -6 16.5282 3.38997  11 
  -7   1  -6 14.5222 3.84556   1 
  -7   1  -6 18.4074 3.61238  10 
  -7   1  -6 12.0270 3.23729   7 
  -7   1  -6 15.6326 2.74441  11 
  -7   1  -6 10.9862 3.41424  17 
   7   1   6 15.0714 2.97625  20 
  -8  -1  -6 14.3410 2.58008   5 
  -8  -1  -6 21.2747 3.49815   7 
  -8  -1  -6 21.2621 3.67870  17 
  -8  -1  -6 16.5348 2.46291  11 
   8  -1   6 14.9223 2.32002  12 
   8  -1   6 19.7220 2.14785  13 
  -8   1  -6 15.9896 3.54652  17 
  -8   1  -6 16.9786 2.28525  22 
  -8   1  -6 17.9429 2.60788   1 
  -8   1  -6 14.2111 2.50566   7 
   8   1   6 16.6032 2.05453  20 
  -8  -2   6 38.9845 2.33446  21 
  -8  -2   6 44.9997 3.21434   5 
  -8  -2   6 43.9872 6.20227  18 
   8  -2  -6 40.3513 3.00095  15 
   8  -2  -6 46.3370 4.12802   3 
  -8   2   6 37.0750 3.60782  10 
  -8   2   6 35.3753 5.66708  18 
   8   2  -6 44.3530 3.12737  20 
  -8   2   6 43.3816 5.23566  17 
  -7  -2   6 236.883 6.11439  28 
  -7  -2   6 241.566 7.65006   5 
   7  -2  -6 237.235 8.85816   3 
  -7  -2   6 250.026 11.7743   6 
  -7  -2   6 235.894 11.2900  18 
  -7  -2   6 236.742 11.8458  43 
  -7   2   6 239.159 7.43064  11 
  -7   2   6 251.960 8.39885  10 
  -7   2   6 239.758 6.93247  25 
  -7   2   6 234.950 9.79191  17 
  -7   2   6 231.628 5.95449  12 
  -6  -2   6 777.166 29.4675  39 
  -6  -2   6 884.606 29.6173  43 
  -6  -2   6 836.125 19.9965  28 
  -6   2   6 843.988 20.4481  25 
   5  -2  -6 205.629 9.44182  38 
  -5  -2   6 207.460 12.0147  39 
  -5  -2   6 223.473 11.0535  43 
  -5  -2   6 217.643 7.20188  28 
   5  -2  -6 221.752 11.2591  40 
  -5   2   6 211.499 8.34383  38 
  -5   2   6 211.083 7.41037  25 
  -4  -2   6 17.4351 3.23622  28 
   4  -2  -6 8.05572 3.37117  38 
  -4  -2   6 6.76406 4.54512  39 
   4  -2  -6 7.68538 4.83820  40 
  -4  -2   6 7.93730 3.38590  43 
  -4  -2   6 9.50162 4.28965  36 
  -4   2   6 7.21384 3.08298  38 
  -4   2   6 5.79157 3.73968  27 
  -3  -2   6 430.683 11.5450  28 
  -3  -2   6 439.565 18.6232  36 
   3  -2  -6 432.396 12.3678  38 
  -3  -2   6 411.919 16.3608  43 
  -3  -2   6 441.312 16.6720  39 
   3  -2  -6 430.588 14.7946  40 
  -3   2   6 429.538 12.5845  38 
  -3   2   6 411.800 12.4688  30 
  -3   2   6 439.797 14.6412  27 
   2  -2  -6 658.403 21.5190  37 
   2  -2  -6 659.501 26.5100  36 
   2  -2  -6 640.648 16.3863  38 
  -2  -2   6 661.130 22.1949  39 
   2  -2  -6 653.230 19.6364  40 
   2  -2  -6 607.784 18.3157  41 
  -2   2   6 654.855 16.9234  30 
  -2   2   6 648.030 16.9920  38 
   2   2  -6 654.472 16.4231  32 
   1  -2  -6 533.145 18.0208  37 
   1  -2  -6 497.034 16.1034  40 
   1  -2  -6 535.822 21.7891  36 
  -1   2   6 501.734 13.8399  30 
   1   2  -6 520.734 15.5080  31 
  -1   2   6 505.456 14.1943  32 
   1   2  -6 506.689 13.6456  32 
   0  -2  -6 736.067 23.2806  37 
   0  -2  -6 719.040 27.7946  36 
   0  -2  -6 703.203 20.3993  40 
   0   2   6 683.984 20.2534  33 
   0   2  -6 709.338 20.5295  31 
   0   2   6 714.426 18.3886  32 
   0   2  -6 725.582 18.1092  32 
   0   2   6 687.785 17.9485  30 
  -1  -2  -6 486.560 20.3454  36 
  -1  -2  -6 470.670 17.4952  37 
  -1  -2  -6 458.893 14.6089  40 
   1   2   6 487.962 13.4961  32 
  -1   2  -6 489.214 15.2362  31 
   1   2   6 494.112 13.1310  30 
  -1   2  -6 486.269 13.5064  32 
   1   2   6 441.015 14.7879  33 
  -2  -2  -6 90.7265 8.40461  36 
  -2  -2  -6 104.557 9.04569  37 
   2  -2   6 97.7627 6.71830  40 
   2  -2   6 103.543 4.97043  38 
   2   2   6 96.8838 5.42158  30 
  -2   2  -6 98.9433 6.82400  31 
  -2   2  -6 96.8275 6.55046  27 
   2   2   6 100.033 6.15655  33 
  -3  -2  -6 74.0183 8.60880  36 
   3  -2   6 87.6786 5.33866  38 
   3  -2   6 73.9733 7.14807  40 
   3   2   6 64.1508 5.81190  33 
  -3   2  -6 86.7029 6.97034  27 
  -3   2  -6 88.0303 6.30434  38 
   3   2   6 81.2289 5.43366  30 
  -3   2  -6 74.2259 7.63802  40 
  -4  -2  -6 168.277 9.03268  24 
   4  -2   6 159.092 9.82890  40 
   4  -2   6 152.427 7.41930  38 
  -4   2  -6 163.062 8.04882  38 
  -4   2  -6 171.032 10.1115  40 
   4   2   6 164.236 7.44627  30 
  -4   2  -6 168.623 9.04924  27 
   5  -2   6 27.5578 6.46326  40 
  -5  -2  -6 26.7009 7.00994  24 
  -5  -2  -6 36.5393 7.70617  43 
   5  -2   6 40.9246 3.13369  15 
   5  -2   6 30.7926 4.10489  12 
   5  -2   6 31.8374 5.10980  25 
  -5  -2  -6 27.7474 3.75175  22 
  -5  -2  -6 33.4203 4.70279   5 
  -5   2  -6 28.3710 3.80973  12 
  -5   2  -6 33.5389 4.70006  14 
  -5   2  -6 28.3055 2.63821  15 
  -5   2  -6 32.1891 5.95386   7 
  -5   2  -6 23.8830 6.61579  40 
   5   2   6 37.0978 5.16928  30 
  -6  -2  -6 95.5287 5.20566   5 
  -6  -2  -6 92.7772 8.83849  43 
  -6  -2  -6 100.271 4.84908   1 
   6  -2   6 109.899 4.64973  12 
   6  -2   6 109.781 5.97232  25 
  -6  -2  -6 108.651 3.88518  22 
   6  -2   6 105.980 3.65690  15 
  -6  -2  -6 120.750 7.67058  24 
  -6  -2  -6 99.5746 6.27480   7 
  -6  -2  -6 101.605 7.20939  17 
  -6   2  -6 109.434 5.70706  10 
   6   2   6 110.804 4.59552  20 
  -6   2  -6 111.597 4.14799  12 
  -6   2  -6 110.280 5.06590  14 
  -6   2  -6 107.140 6.15974   7 
  -6   2  -6 106.395 3.25773  13 
  -7  -2  -6 31.5548 3.30449   5 
   7  -2   6 29.7084 2.88086  12 
  -7  -2  -6 31.3834 4.73151   7 
  -7  -2  -6 35.7810 4.59867  17 
   7  -2   6 33.4104 4.04194  25 
   7  -2   6 28.2236 2.72240  13 
  -7   2  -6 29.8139 3.63817  10 
  -7   2  -6 27.4506 4.38491   7 
   7   2   6 27.7592 3.01477  20 
  -7   2  -6 30.2616 3.79158   1 
   8  -3  -6 22.3608 1.92887  13 
   8  -3  -6 20.6232 2.56634  12 
  -8  -3   6 22.7207 5.32073  18 
   8  -3  -6 18.1330 3.44507   3 
  -8  -3   6 19.4050 1.65079   9 
  -8   3   6 19.7814 5.05233  18 
  -8   3   6 17.0313 3.23453  10 
   7  -3  -6 4.94850 2.00313  13 
   7  -3  -6 7.41498 3.02275   3 
  -7  -3   6 2.69549 3.49850  18 
   7  -3  -6 1.97146 2.61011   4 
  -7  -3   6 3.76963 1.19995  21 
  -7  -3   6 8.97164 1.80821   5 
  -7   3   6 3.08659 1.01391  13 
  -7   3   6 3.97419 2.73917  10 
  -7   3   6 0.01143 2.15493  25 
  -7   3   6 6.51601 2.12480  14 
  -7   3   6 1.90122 1.70031  12 
   6  -3  -6 58.7013 5.32661   4 
   6  -3  -6 42.6973 3.36777  15 
  -6  -3   6 40.7791 6.36875  43 
  -6  -3   6 42.3741 6.75412   6 
  -6  -3   6 39.9057 3.62010   5 
  -6  -3   6 38.6476 7.16485  18 
  -6  -3   6 46.6574 2.56687  21 
   6  -3  -6 37.5677 5.10165   3 
  -6   3   6 50.7547 4.60422  25 
  -6   3   6 43.8585 4.23040  14 
  -6   3   6 33.1761 3.95884  12 
  -6   3   6 45.2097 2.68790  15 
  -5  -3   6 49.5290 6.59274  43 
   5  -3  -6 38.6496 5.26635  38 
   5  -3  -6 43.6370 8.32456  40 
  -5   3   6 41.3043 6.94006  27 
  -5   3   6 45.9549 4.76274  25 
  -5   3   6 38.0620 5.80274  38 
   4  -3  -6 57.6054 5.01288  38 
  -4  -3   6 70.4756 2.85019  28 
   4  -3  -6 67.7422 6.99974  24 
  -4  -3   6 66.2198 2.87404  28 
   4  -3  -6 70.0787 7.83079  40 
  -4  -3   6 72.7472 6.73485  43 
  -4   3   6 67.3975 6.13652  38 
  -4   3   6 52.5940 7.03402  27 
   3  -3  -6 138.917 8.43344  40 
  -3  -3   6 142.499 4.74267  28 
   3  -3  -6 133.214 7.88791  41 
   3  -3  -6 122.823 11.1714  36 
  -3  -3   6 136.263 8.18192  43 
   3   3  -6 137.245 5.92570  32 
  -3   3   6 139.066 7.01114  30 
  -3   3   6 129.929 8.07533  27 
  -3   3   6 140.192 7.11266  38 
   2  -3  -6 15.6717 3.97639  41 
  -2  -3   6 19.4407 5.51049  43 
   2  -3  -6 23.0659 4.52543  40 
   2  -3  -6 15.5762 5.57464  37 
   2  -3  -6 16.3512 5.59922  36 
  -2  -3   6 16.9328 2.91328  28 
  -2   3   6 14.6357 3.52089  30 
  -2   3   6 25.2216 6.05360  27 
   2   3  -6 15.2577 3.49410  32 
  -2   3   6 12.4054 3.06935  32 
   1  -3  -6 44.5182 5.85874  41 
  -1  -3   6 40.4922 3.80240  28 
   1  -3  -6 43.9783 7.52254  36 
  -1  -3   6 42.5240 6.21089  43 
   1  -3  -6 43.8204 8.06193  37 
   1  -3  -6 48.0005 5.60608  40 
  -1   3   6 39.3315 4.85161  32 
  -1   3   6 45.3647 5.57074  33 
   1   3  -6 42.4187 4.12445  32 
  -1   3   6 44.4258 4.71332  30 
   1   3  -6 43.5863 4.47185  31 
   0  -3   6 213.808 10.9165  43 
   0  -3  -6 215.575 12.0649  37 
   0  -3  -6 222.949 12.7517  36 
   0  -3   6 229.009 10.5731  29 
   0   3   6 205.292 8.97829  33 
   0   3  -6 217.979 7.92631  32 
   0   3   6 204.644 8.09522  32 
   0   3  -6 230.905 9.06073  31 
   0   3   6 224.282 7.89842  30 
  -1  -3  -6 342.191 14.6999  37 
   1  -3   6 329.934 13.2602  29 
  -1  -3  -6 313.260 15.8532  36 
   1  -3   6 305.570 14.6674  43 
   1   3   6 327.701 10.4942  32 
  -1   3  -6 337.738 12.0293  31 
  -1   3  -6 322.382 10.4881  32 
  -1   3  -6 322.568 10.0387  30 
  -1   3  -6 304.112 11.0958  27 
   1   3   6 340.287 10.1186  30 
   1   3   6 310.347 11.6081  33 
  -2  -3  -6 226.170 13.5406  36 
   2  -3   6 256.757 12.1286  29 
   2  -3   6 260.348 9.96463  40 
  -2   3  -6 257.462 9.07121  30 
   2   3   6 249.015 8.71452  30 
   2   3   6 251.439 10.4699  33 
  -2   3  -6 255.398 9.52176  32 
  -2   3  -6 267.754 10.8807  31 
  -2   3  -6 245.128 10.2939  27 
  -3  -3  -6 29.0056 7.33379  36 
   3  -3   6 32.6860 8.25190  29 
  -3  -3  -6 24.8152 6.15470  24 
  -3  -3  -6 34.6850 4.31409  28 
   3  -3   6 27.7666 3.97816  25 
   3  -3   6 32.9877 6.41640  40 
   3   3   6 24.6551 4.70044  30 
  -3   3  -6 31.3522 6.21989  27 
  -3   3  -6 25.3927 5.77332  31 
   4  -3   6 360.426 16.4192  29 
   4  -3   6 355.430 14.1323  40 
  -4  -3  -6 345.628 10.3754  28 
   4  -3   6 345.421 10.1544  25 
  -4   3  -6 357.228 12.5450  38 
  -4   3  -6 347.311 13.4233  27 
   4   3   6 352.854 11.5685  30 
   5  -3   6 265.423 8.42598  25 
  -5  -3  -6 261.948 8.19051   5 
   5  -3   6 261.579 6.82461  12 
  -5  -3  -6 266.559 9.33714   7 
   5  -3   6 263.760 8.94548   3 
   5  -3   6 266.820 6.24065  13 
  -5  -3  -6 258.117 8.13709  28 
  -5  -3  -6 226.243 12.5810  43 
   5  -3   6 263.603 9.19384   1 
  -5   3  -6 258.692 7.05393  16 
  -5   3  -6 257.928 7.19166  12 
  -5   3  -6 263.877 7.81546  14 
  -6  -3  -6 39.8948 6.02879  43 
   6  -3   6 45.2651 4.62330   3 
   6  -3   6 50.0497 4.06465  25 
   6  -3   6 45.6621 1.89845  13 
  -6  -3  -6 39.4124 5.40561   7 
   6  -3   6 47.3711 3.23828  12 
  -6  -3  -6 49.8501 3.76910   5 
  -6   3  -6 62.1314 5.14430   7 
  -6   3  -6 47.6161 2.64662  13 
   6   3   6 49.4869 3.57768  20 
  -6   3  -6 53.4350 3.46650  12 
  -6   3  -6 44.1722 4.04147  14 
  -7  -3  -6 71.4736 4.42396   7 
  -7  -3  -6 76.9651 3.37963   5 
   7  -3   6 72.4800 2.77528  12 
  -7   3  -6 74.2556 4.23517   7 
   7   3   6 72.0661 3.20256  20 
  -7   3  -6 69.9151 4.01032  10 
  -8  -4   6 23.2979 4.50100  18 
   8  -4  -6 13.0043 2.29379  10 
   8  -4  -6 18.0995 2.76797   3 
  -7  -4   6 14.6237 1.23595   9 
   7  -4  -6 9.02577 1.54878  12 
   7  -4  -6 12.6032 2.65556   1 
   7  -4  -6 9.25100 2.50996   4 
   7  -4  -6 16.5244 4.08632  10 
  -7  -4   6 6.65428 3.51393  18 
   7  -4  -6 12.9484 2.75567   3 
  -7   4   6 12.9886 1.89003  13 
  -7   4   6 10.7131 2.10084  14 
  -7   4   6 15.3772 2.63786  12 
  -7   4   6 10.3189 2.25602  25 
   6  -4  -6 36.3348 4.71923   4 
   6  -4  -6 55.4208 4.88095   3 
  -6  -4   6 40.5832 7.26366  18 
   6  -4  -6 45.6151 4.64473   1 
   6  -4  -6 40.8381 5.28386  10 
  -6   4   6 43.4142 4.41211  25 
  -6   4   6 46.6568 3.61755  12 
  -6   4   6 44.6486 2.90158  15 
  -6   4   6 43.3403 3.89437  14 
   5  -4  -6 67.8296 5.21688   4 
   5  -4  -6 63.4915 7.97996  40 
   5  -4  -6 65.8401 5.77940  10 
  -5  -4   6 70.6766 2.21762  21 
   5  -4  -6 62.0155 5.46051   1 
   5  -4  -6 64.5932 5.59908   3 
  -5   4   6 83.0166 7.68409  27 
  -5   4   6 76.1998 4.63389  14 
  -5   4   6 73.9727 4.22485  16 
   4  -4  -6 47.1589 7.12861  41 
   4  -4  -6 28.4612 7.04964  40 
  -4   4   6 40.2524 6.26198  38 
  -4   4   6 37.6907 7.19366  26 
  -4   4   6 44.9802 7.28427  27 
  -4   4   6 29.3553 5.37615  30 
   3  -4  -6 165.458 8.87259  40 
   3  -4  -6 177.096 9.41272  41 
   3  -4  -6 181.016 9.17849  24 
  -3  -4   6 172.458 8.10232  43 
  -3   4   6 170.205 9.55473  26 
   3   4  -6 173.228 6.81612  32 
  -3   4   6 173.765 9.37228  27 
  -3   4   6 174.352 7.98901  30 
  -2  -4   6 64.4064 5.68492  43 
   2  -4  -6 52.1597 7.20033  41 
   2  -4  -6 51.6230 8.64293  36 
  -2   4   6 58.5281 5.56892  32 
   2   4  -6 60.8573 4.61406  32 
  -2   4   6 59.9617 6.88708  27 
  -2   4   6 55.2444 5.41541  30 
  -1  -4   6 236.353 11.5516  29 
  -1  -4   6 234.956 10.9573  43 
   1  -4  -6 222.228 13.8780  36 
  -1  -4   6 233.884 6.87975  28 
   1  -4  -6 236.664 10.6183  41 
   1   4  -6 234.917 8.23682  32 
  -1   4   6 236.552 8.77521  30 
  -1   4   6 228.137 9.16241  32 
   1   4  -6 229.373 9.03111  31 
  -1   4   6 216.971 10.1479  33 
   0  -4   6 446.284 12.3032  28 
   0  -4   6 442.688 17.5029  43 
   0  -4   6 450.883 16.6368  29 
   0  -4  -6 387.270 20.1203  36 
   0   4  -6 464.754 14.8529  31 
   0   4  -6 441.807 13.1153  32 
   0   4   6 451.460 13.0558  30 
   0   4   6 424.407 15.8494  33 
   0   4   6 457.198 13.5400  32 
   1  -4   6 182.797 10.8332  43 
   1  -4   6 192.706 11.2310  29 
  -1  -4  -6 149.273 11.6262  36 
  -1  -4  -6 188.335 7.26584  28 
  -1   4  -6 196.016 8.98086  27 
   1   4   6 191.919 7.62853  30 
  -1   4  -6 192.731 8.24832  32 
   1   4   6 188.179 8.04189  32 
  -1   4  -6 186.397 9.03101  31 
  -1   4  -6 193.421 7.78070  30 
  -2  -4  -6 94.5647 4.98325  28 
   2  -4   6 80.4635 9.02610  43 
   2  -4   6 73.9495 9.55417  29 
   2   4   6 87.5248 5.95468  32 
  -2   4  -6 80.2353 6.92138  31 
   2   4   6 85.9036 5.73012  30 
  -2   4  -6 96.2097 6.49660  32 
  -2   4  -6 85.2381 7.54505  27 
  -2   4  -6 77.4792 5.79483  30 
  -3  -4  -6 128.413 5.13168  28 
   3  -4   6 130.983 11.7102  29 
  -3   4  -6 110.311 8.30343  31 
  -3   4  -6 131.317 7.11539  30 
  -3   4  -6 125.012 8.77655  27 
   3   4   6 131.010 6.70407  30 
  -4  -4  -6 230.193 8.68019   7 
   4  -4   6 221.005 13.7059  29 
   4  -4   6 218.762 8.23823   3 
   4  -4   6 217.543 8.06487   1 
  -4  -4  -6 218.238 7.09074   5 
  -4   4  -6 216.860 6.41849  20 
  -4   4  -6 233.903 10.7735  27 
  -4   4  -6 225.443 7.47449  14 
  -4   4  -6 212.485 6.72537  16 
   5  -4   6 65.8345 4.78056   1 
   5  -4   6 67.5050 5.19780   3 
  -5  -4  -6 71.9127 3.92525   5 
  -5  -4  -6 64.9326 5.73897   7 
  -5   4  -6 86.8292 7.07062  27 
  -5   4  -6 74.3603 3.62640  16 
  -5   4  -6 80.6358 4.74144  14 
  -6  -4  -6 71.3247 3.36309   5 
  -6  -4  -6 74.1517 4.95782   7 
  -6  -4  -6 73.0685 2.47802   9 
   6  -4   6 71.2815 4.58462  17 
   6  -4   6 82.0011 4.80324   3 
  -6   4  -6 72.5354 4.62589   7 
  -6   4  -6 69.1940 3.27467  12 
  -6   4  -6 66.1351 3.94017  14 
   7  -5  -6 9.68706 1.96698   4 
   7  -5  -6 19.0634 2.98195  10 
   7  -5  -6 15.7419 3.12582   3 
  -7  -5   6 14.3413 4.38912  18 
   7  -5  -6 10.2143 2.67278   1 
  -7   5   6 22.4521 2.56614  14 
  -7   5   6 14.2590 1.22002  13 
  -7   5   6 13.2765 2.11431  12 
   6  -5  -6 74.1955 4.49896   3 
   6  -5  -6 71.8420 4.47491   4 
   6  -5  -6 67.8354 4.57530   1 
  -6  -5   6 66.1580 6.89633  18 
   6  -5  -6 68.1239 4.52572  10 
  -6   5   6 70.2158 3.37908  12 
  -6   5   6 74.1071 3.70369  14 
  -6   5   6 67.0768 4.14638  25 
  -6   5   6 68.2590 3.01980  15 
   5  -5  -6 174.787 6.71166   4 
   5  -5  -6 174.264 6.70669  10 
   5  -5  -6 182.568 7.06994   1 
  -5   5   6 172.458 9.73156  26 
  -5   5   6 171.900 5.36915  20 
  -5   5   6 178.691 5.66321  16 
  -5   5   6 181.541 9.38719  27 
  -5   5   6 184.830 5.78879  14 
   4  -5  -6 92.3800 5.64093   4 
   4  -5  -6 95.0748 5.71995   1 
   4  -5  -6 91.8600 5.22282  10 
   4  -5  -6 105.342 8.84823  41 
   4  -5  -6 97.1445 5.61884  22 
  -4   5   6 91.0151 8.06540  26 
  -4   5   6 100.353 4.41569  20 
  -4   5   6 100.142 7.83261  27 
  -4   5   6 97.0094 4.85662  16 
  -4   5   6 85.9220 5.06595  14 
   3  -5  -6 3.32364 4.85476  41 
   3  -5  -6 9.80478 2.76543   5 
   3  -5  -6 6.46634 2.49586  10 
   3  -5  -6 12.2145 2.86394  22 
   3  -5  -6 15.8176 4.20816   1 
   3  -5  -6 8.75444 4.66989  24 
  -3   5   6 4.56875 3.69435  30 
  -3   5   6 9.27976 4.82317  26 
  -3   5   6 9.53762 2.49224  20 
  -3   5   6 5.63905 4.21423  27 
   2  -5  -6 255.959 11.1915  24 
   2  -5  -6 252.458 11.8151  41 
  -2   5   6 251.970 9.96038  30 
  -2   5   6 267.207 11.5699  27 
  -1  -5   6 367.389 13.8127  43 
   1  -5  -6 337.287 13.0821  24 
  -1   5   6 334.306 12.2292  32 
  -1   5   6 359.548 13.2226  27 
   1   5  -6 349.274 11.1336  32 
  -1   5   6 353.319 11.6187  30 
   0  -5  -6 302.329 10.5580  23 
   0  -5   6 304.660 12.9736  43 
   0  -5  -6 287.989 9.09561  28 
   0  -5   6 280.855 7.84375  28 
   0  -5   6 286.244 13.7199  29 
   0   5  -6 291.466 10.3127  32 
   0   5  -6 267.799 11.1513  31 
   0   5   6 278.643 9.95119  30 
   0   5   6 276.566 10.6759  32 
  -1  -5  -6 681.768 15.8654  28 
   1  -5   6 654.956 17.1509  28 
  -1  -5  -6 655.829 18.2516  23 
   1  -5   6 662.351 24.6049  43 
   1  -5   6 705.496 23.6873  29 
  -1   5  -6 624.072 20.9615  31 
   1   5   6 662.210 18.0036  30 
  -2  -5  -6 45.7000 3.74464   5 
   2  -5   6 43.1771 3.91190   5 
   2  -5   6 50.4492 3.68070  22 
   2  -5   6 51.6500 7.73358  43 
   2  -5   6 59.0229 9.74391  29 
  -2  -5  -6 51.3100 6.58054  23 
  -2   5  -6 45.9687 6.54472  27 
  -2   5  -6 51.3553 5.39632  30 
  -2   5  -6 54.0333 3.72742  20 
   3  -5   6 27.3313 3.68179  22 
   3  -5   6 29.9917 7.50289  43 
  -3  -5  -6 31.4653 2.29372   9 
  -3  -5  -6 38.4469 3.48610   5 
   3  -5   6 33.3702 3.77536   5 
   3  -5   6 35.9516 5.30201   3 
  -3   5  -6 31.4039 6.40465  27 
  -3   5  -6 34.6099 3.48490  20 
   4  -5   6 116.624 4.77402  22 
  -4  -5  -6 114.746 4.40060   5 
   4  -5   6 122.409 6.17767   3 
  -4  -5  -6 114.769 3.42366   8 
   4  -5   6 116.676 5.29610   5 
  -4  -5  -6 113.253 3.11150   9 
  -4   5  -6 107.383 5.07590  14 
  -4   5  -6 120.627 4.62583  16 
  -4   5  -6 101.783 7.65013  27 
  -4   5  -6 115.068 4.42784  20 
  -5  -5  -6 324.012 5.94917   9 
  -5  -5  -6 326.002 6.51337   8 
   5  -5   6 320.605 9.91157  17 
   5  -5   6 323.579 8.28296  22 
  -5   5  -6 317.135 7.98071  16 
  -5   5  -6 312.519 8.21535  14 
   6  -5   6 197.225 6.43644  17 
   6  -5   6 191.651 5.26169  22 
  -6  -5  -6 196.586 3.90233   8 
  -6   5  -6 200.034 6.02429   7 
  -6   5  -6 195.252 4.50966  13 
  -6   5  -6 189.025 5.38106  14 
  -6   5  -6 191.912 4.74993  12 
   6  -6  -6 92.3700 3.15223  22 
   6  -6  -6 92.3492 3.77279   4 
   6  -6  -6 92.1535 3.59238   1 
  -6   6   6 93.7434 3.36282  14 
  -6   6   6 92.3858 2.35532  15 
   5  -6  -6 70.7408 4.03503   4 
   5  -6  -6 65.0732 3.93887   1 
   5  -6  -6 71.1135 3.38572  22 
  -5   6   6 70.2445 3.50620  14 
  -5   6   6 73.4416 3.02758  20 
  -5   6   6 68.4881 3.16357  16 
   4  -6  -6 33.3613 3.12079  22 
   4  -6  -6 35.5350 3.68310   1 
   4  -6  -6 28.5938 3.65439   5 
  -4   6   6 32.2579 3.17418  20 
  -4   6   6 33.2563 3.40597  16 
   3  -6  -6 12.5038 2.13272  22 
   3  -6  -6 13.5521 2.44775   1 
   3  -6  -6 13.1301 2.59171   5 
  -3   6   6 15.0734 4.16683  27 
  -3   6   6 3.56930 4.60155  26 
  -3   6   6 16.7035 3.34985  20 
   2  -6  -6 156.387 4.49911  22 
   2  -6  -6 155.014 6.77173  28 
   2  -6  -6 164.249 6.13198   5 
  -2   6   6 162.052 8.86389  27 
  -2   6   6 147.891 9.20581  26 
  -2   6   6 158.959 5.40790  20 
   1  -6  -6 14.4278 3.54680   5 
  -1  -6   6 20.1703 1.87576   8 
   1  -6  -6 9.28271 2.31154  28 
   1  -6  -6 15.5159 4.18685  23 
  -1  -6   6 20.6395 4.21571  19 
   0  -6   6 24.3933 2.83218   5 
   0  -6  -6 19.9250 4.31648  23 
   0  -6   6 32.1411 5.36277  19 
   0  -6   6 23.3539 4.72272  43 
   0  -6  -6 27.4130 3.82428   5 
   1  -6   6 70.7665 5.86574  19 
   1  -6   6 70.9193 6.84587  43 
   1  -6   6 73.3355 3.94595   5 
  -1  -6  -6 77.3867 6.45140  23 
  -1  -6  -6 72.1763 4.04221   5 
  -1  -6  -6 67.0988 2.74515   9 
  -2  -6  -6 97.5373 2.90508   9 
  -2  -6  -6 95.1257 3.16705   8 
  -2  -6  -6 92.0268 6.52219  23 
   2  -6   6 106.020 8.01760  43 
   2  -6   6 103.089 4.71350   5 
  -3  -6  -6 42.2779 1.94801   9 
  -3  -6  -6 45.4373 2.17566   8 
   3  -6   6 43.3276 3.58704   5 
  -3   6  -6 41.3259 3.39859  20 
  -4  -6  -6 11.7472 1.42043   8 
   4  -6   6 17.9301 3.55314  17 
   4  -6   6 6.91244 1.86631   5 
  -4   6  -6 7.17287 1.65721  20 
  -4   6  -6 7.02031 1.72511  16 
   5  -6   6 11.1238 2.83590  17 
   4  -7  -6 37.5162 2.68700   5 
   4  -7  -6 34.9920 3.48231  19 
  -4   7   6 33.0205 2.41847  16 
  -4   7   6 34.2809 2.24673  20 
   3  -7  -6 36.0593 3.08769   5 
   3  -7  -6 35.2904 3.87488  19 
  -3   7   6 35.6233 2.74150  20 
   2  -7  -6 59.0028 3.46371   5 
   2  -7  -6 57.3216 4.29068  19 
  -2   7   6 57.6525 3.20733  20 
   1  -7  -6 47.7528 4.72739  23 
   1  -7  -6 49.6341 3.26224   5 
   1  -7  -6 48.9868 2.29853   9 
   0  -7  -6 12.9211 2.41913   5 
   0  -7  -6 15.8931 1.73458   9 
   0  -7  -6 18.6116 1.99309   8 
   0  -7   6 14.0883 1.68980   8 
   0  -7  -6 10.0547 3.45848  23 
  -1  -7  -6 28.1182 4.41602  23 
  -1  -7  -6 28.8719 1.87317   8 
   1  -7   6 36.8702 4.42231  19 
   1  -7   6 27.3999 1.95087   8 
  -1  -7  -6 28.8674 1.57801   9 
  -2  -7  -6 77.8329 2.08935   8 
  -2  -7  -6 77.1148 4.49039  23 
   2  -7   6 79.3915 3.20423   5 
  -2   7  -6 78.4668 3.02057  20 
   3  -7   6 10.8905 1.96525   5 
  -3   7  -6 7.44718 1.41738  20 
  -9   0   7 129.827 4.59207   5 
   9   0  -7 127.312 3.75320  20 
  -9   0   7 142.601 6.21763  18 
  -9   0   7 139.288 4.49297  11 
  -9   0   7 139.729 5.69255  17 
  -8   0   7 1.28559 2.88187  17 
  -8   0   7 -0.6077 1.51477  22 
  -8   0   7 2.56852 2.10337   5 
   8   0  -7 -0.4957 1.78274  20 
  -8   0   7 0.84662 3.82342  18 
  -8   0   7 2.91584 3.24320   6 
  -8   0   7 2.35373 2.28600  11 
  -7   0   7 101.651 8.38241   6 
  -7   0   7 98.5927 4.62401  22 
  -7   0   7 94.0933 8.41428  18 
  -7   0   7 84.3118 5.47463   5 
  -7   0   7 94.7570 4.52827  10 
  -7   0   7 98.7253 6.82345  17 
   7   0  -7 106.109 4.69194  20 
  -7   0   7 91.6643 7.29227   2 
  -6   0   7 26.7145 8.03953  39 
  -5   0   7 405.698 21.9337  36 
  -5   0   7 468.704 18.4715  39 
  -4   0   7 758.526 25.1012  39 
  -4   0   7 653.831 29.3037  36 
  -3   0   7 451.088 11.5684  38 
  -3   0   7 445.581 20.4179  36 
  -3   0   7 453.749 17.2310  39 
  -2   0   7 7.85450 2.60175  38 
  -2   0   7 5.63077 3.98865  39 
  -2   0   7 5.46326 4.03079  36 
  -1   0   7 228.410 7.64397  38 
   1   0  -7 228.375 10.1033  40 
   0   0   7 324.923 9.91819  38 
   0   0  -7 319.100 12.7962  37 
   0   0  -7 322.787 11.9825  40 
   1   0   7 138.365 6.31944  30 
  -1   0  -7 154.412 8.01276  40 
   1   0   7 145.037 6.60389  38 
  -2   0  -7 223.711 8.07560  38 
   2   0   7 234.903 8.65901  38 
   2   0   7 216.086 8.25913  30 
  -2   0  -7 226.319 10.1466  40 
  -3   0  -7 134.428 6.15278  38 
   3   0   7 139.537 7.64205  38 
   3   0   7 148.669 7.06066  30 
  -3   0  -7 152.524 8.68635  40 
  -4   0  -7 51.8214 6.99694  40 
   4   0   7 56.5551 5.48672  30 
   4   0   7 36.6446 6.28937  38 
   5   0   7 698.195 20.1990  30 
  -5   0  -7 737.529 20.1115   1 
  -5   0  -7 749.799 22.8895  24 
  -5   0  -7 732.793 18.5023  11 
   5   0   7 720.555 16.2576  20 
  -5   0  -7 723.093 21.3903  17 
  -5   0  -7 730.848 18.5527  10 
  -5   0  -7 740.818 22.2616  40 
  -6   0  -7 10.7919 2.40128  11 
  -6   0  -7 14.4873 4.80595  24 
  -6   0  -7 16.0696 3.36408   7 
  -6   0  -7 13.0357 2.82386   1 
  -6   0  -7 12.2597 2.54205  10 
  -6   0  -7 12.2955 3.96767  17 
   6   0   7 12.0286 2.21451  20 
  -7   0  -7 68.7036 5.11596  17 
  -7   0  -7 67.4841 4.81187   7 
  -7   0  -7 65.3019 4.01411   1 
  -7   0  -7 60.0891 5.98119  24 
  -7   0  -7 70.1832 3.57353  11 
  -7   0  -7 72.8655 3.24846  10 
  -7   0  -7 67.4805 3.46013  22 
  -9  -1   7 33.2668 4.13394  18 
  -9  -1   7 33.0976 2.46782   5 
   9  -1  -7 37.1713 2.08906  15 
  -9   1   7 38.4151 3.63282  17 
   9   1  -7 34.6296 2.12051  20 
  -8  -1   7 87.1287 6.98505  18 
  -8  -1   7 81.4951 4.26894   5 
   8  -1  -7 83.2141 3.52618  20 
  -8  -1   7 87.2183 5.75113  17 
  -8  -1   7 89.5268 6.95124   6 
   8   1  -7 79.6061 3.86114  20 
  -8   1   7 88.8111 7.09182  18 
  -8   1   7 90.4974 5.84278  17 
  -8   1   7 86.5968 4.31686  11 
  -8   1   7 83.6142 3.96308  22 
  -8   1   7 86.0926 3.80107  10 
  -7  -1   7 51.7545 7.18153  18 
  -7  -1   7 54.7724 7.64846  43 
  -7  -1   7 55.9116 7.24322   6 
   7  -1  -7 55.0707 3.87600  20 
  -7  -1   7 64.6536 4.83709   5 
  -7  -1   7 54.1513 3.11093  22 
  -7  -1   7 50.3140 5.97547  17 
   7  -1  -7 54.1889 5.04912   3 
  -7   1   7 57.0411 7.38081  18 
  -7   1   7 62.6542 4.85091  11 
  -7   1   7 49.3188 6.25212  17 
   7   1  -7 54.6241 4.17236  20 
  -7   1   7 61.0827 7.30162   6 
  -7   1   7 57.8691 4.85194  10 
  -6  -1   7 537.208 21.8966  43 
  -6  -1   7 571.337 22.2094  39 
  -6   1   7 546.707 13.4461  25 
  -6   1   7 523.297 21.2830  39 
  -5  -1   7 130.826 10.1381  39 
  -5  -1   7 131.158 9.53705  43 
   5  -1  -7 118.599 8.02617  38 
  -5   1   7 120.921 5.25270  25 
  -5   1   7 119.104 9.52679  39 
   4  -1  -7 257.811 9.78612  38 
  -4  -1   7 246.583 12.4775  43 
  -4  -1   7 264.538 12.6123  39 
  -4  -1   7 234.617 14.1996  36 
  -4   1   7 250.900 12.3058  39 
  -4   1   7 235.203 8.22898  38 
   3  -1  -7 10.8094 4.75855  40 
  -3  -1   7 16.3051 5.06168  36 
   3  -1  -7 11.8736 3.36290  38 
  -3  -1   7 22.8122 6.10250  39 
  -3   1   7 15.3121 3.03986  38 
  -3   1   7 19.1203 4.95531  39 
  -2  -1   7 118.148 8.11295  39 
   2  -1  -7 113.489 7.66299  40 
   2  -1  -7 125.272 6.16355  38 
  -2   1   7 134.129 6.04679  38 
  -2   1   7 118.389 8.04145  39 
   1  -1  -7 28.0372 6.13821  40 
  -1  -1   7 27.5917 3.05686  38 
   1  -1  -7 21.1170 6.87907  36 
   1  -1  -7 29.8048 6.32632  37 
  -1   1   7 29.8031 4.53603  38 
   1   1  -7 24.7623 4.06913  32 
  -1   1   7 19.8209 3.96664  30 
   0  -1   7 20.2318 3.55249  38 
   0  -1  -7 18.5769 5.55648  37 
   0  -1  -7 20.1037 5.86340  36 
   0  -1  -7 23.3220 5.83098  40 
   0   1   7 15.9692 3.23139  38 
   0   1  -7 16.9297 3.93992  32 
   0   1   7 21.2901 4.06595  30 
   0   1  -7 12.4192 3.22496  31 
   1  -1   7 489.441 13.1935  38 
  -1  -1  -7 495.044 12.7608  38 
  -1  -1  -7 484.157 17.7866  37 
  -1  -1  -7 477.802 15.6473  40 
  -1  -1  -7 491.285 21.1469  36 
  -1   1  -7 470.680 16.0756  40 
  -1   1  -7 481.329 15.6624  31 
   1   1   7 493.754 13.5686  30 
   2  -1   7 259.530 9.01539  38 
  -2  -1  -7 279.846 12.8054  37 
  -2  -1  -7 254.371 14.6934  36 
  -2  -1  -7 276.696 10.6001  40 
  -2   1  -7 262.187 9.46399  38 
  -2   1  -7 264.010 11.3442  40 
  -2   1  -7 250.486 10.3846  27 
   2   1   7 273.473 9.18465  30 
  -3  -1  -7 104.363 6.98408  40 
   3  -1   7 91.2339 5.57621  25 
  -3  -1  -7 97.2867 10.1893  36 
   3  -1   7 115.521 6.63157  38 
  -3   1  -7 105.020 8.21686  40 
   3   1   7 105.841 6.18370  30 
  -3   1  -7 101.426 6.52116  38 
   4  -1   7 8.17633 5.22123  40 
   4  -1   7 11.5066 4.11933  38 
  -4  -1  -7 5.71969 4.60360  24 
   4  -1   7 5.23654 3.32478  25 
   4   1   7 14.2158 3.66175  30 
  -4   1  -7 9.76530 5.17455  40 
  -4   1  -7 6.06828 3.42239  38 
  -5  -1  -7 60.2115 4.98516   1 
   5  -1   7 42.8872 5.53220  25 
  -5  -1  -7 54.3055 4.33031  10 
   5  -1   7 46.5381 8.59999  40 
  -5  -1  -7 50.4034 4.26153  22 
  -5  -1  -7 56.9365 7.27174  24 
  -5  -1  -7 47.5760 6.74585  17 
  -5  -1  -7 56.8991 4.93017   5 
   5   1   7 58.8345 5.94583  30 
  -5   1  -7 39.6654 8.15014  40 
  -5   1  -7 50.8613 6.44427  17 
  -5   1  -7 52.6587 4.03251  11 
   5   1   7 53.0151 3.99803  20 
  -5   1  -7 45.4054 5.19340  10 
  -5   1  -7 57.6127 5.27267   1 
  -5   1  -7 52.8060 2.75904  13 
  -6  -1  -7 190.454 7.07039   1 
   6  -1   7 189.285 6.19867  12 
   6  -1   7 193.216 7.71534  25 
  -6  -1  -7 203.014 8.78375  17 
  -6  -1  -7 196.805 7.77237   7 
  -6  -1  -7 210.189 6.16632  22 
  -6  -1  -7 195.766 7.24549   5 
  -6  -1  -7 201.045 9.29318  24 
  -6  -1  -7 196.854 6.82151  11 
  -6  -1  -7 192.013 6.02164  10 
  -6   1  -7 204.818 7.53607   1 
  -6   1  -7 194.617 7.47516   7 
  -6   1  -7 176.077 8.55950  17 
  -6   1  -7 200.150 6.89989  10 
   6   1   7 195.428 6.02640  20 
  -6   1  -7 198.478 6.09609  11 
  -6   1  -7 163.003 8.70927  24 
  -7  -1  -7 36.9811 3.46971   5 
  -7  -1  -7 49.6527 4.74417  17 
   7  -1   7 46.1072 3.12041  12 
  -7  -1  -7 42.0991 5.54724  24 
  -7  -1  -7 41.3321 3.24705   1 
  -7  -1  -7 46.0082 3.37524  11 
   7  -1   7 47.3146 2.18446  15 
  -7  -1  -7 42.1182 4.31319   7 
  -7  -1  -7 50.1064 2.61913  22 
  -7   1  -7 51.9963 4.72615  17 
  -7   1  -7 42.4643 3.84602   1 
   7   1   7 46.6601 2.90166  20 
  -7   1  -7 42.6494 4.30511   7 
  -7   1  -7 30.9440 5.73068  24 
  -7   1  -7 43.2537 3.41597  10 
  -8  -2   7 84.9147 6.92431  18 
   8  -2  -7 90.6599 3.35361  15 
   8  -2  -7 90.8136 4.70029   3 
  -8  -2   7 90.5217 3.07509  21 
  -8  -2   7 90.5687 3.90150   5 
   8   2  -7 93.8371 3.65925  20 
  -8   2   7 86.9221 5.68915  17 
  -8   2   7 92.4047 6.50514  18 
  -8   2   7 87.8577 4.03574  10 
  -7  -2   7 87.4141 7.53584  43 
  -7  -2   7 87.3583 4.60458   5 
  -7  -2   7 86.7525 7.84348  18 
   7  -2  -7 85.9190 5.18203   4 
   7  -2  -7 92.0828 5.54810   3 
  -7  -2   7 84.9217 7.57701   6 
  -7   2   7 93.9074 4.41486  11 
  -7   2   7 76.6378 6.40996  17 
  -7   2   7 94.4615 5.54607  10 
  -7   2   7 89.5802 3.41221  12 
  -6  -2   7 19.3188 4.83525  18 
  -6  -2   7 22.9062 3.92152   5 
  -6  -2   7 19.3249 5.03917   6 
  -6  -2   7 21.2183 1.94466  22 
  -6  -2   7 24.3115 3.44038  28 
   6  -2  -7 10.9099 6.15197  40 
   6  -2  -7 22.0617 3.68969   3 
  -6  -2   7 18.2072 6.52522  39 
  -6  -2   7 19.3888 6.18923  43 
  -6   2   7 21.3935 3.54605  10 
  -6   2   7 19.4570 2.37989  12 
  -6   2   7 22.7590 2.54487  13 
  -6   2   7 27.1069 3.87486  25 
  -6   2   7 19.7075 2.73788  11 
  -6   2   7 22.0771 4.17001  17 
  -5  -2   7 4.90542 2.53067  28 
   5  -2  -7 5.05772 4.06537  38 
  -5  -2   7 10.0367 5.70374  39 
  -5  -2   7 -2.1555 3.56276  43 
   5  -2  -7 0.39261 5.32600  40 
  -5   2   7 1.29536 3.27233  38 
  -5   2   7 8.46197 2.70295  25 
  -4  -2   7 259.227 12.3075  43 
   4  -2  -7 248.652 12.0413  40 
  -4  -2   7 232.577 13.8259  36 
  -4  -2   7 255.327 8.33441  28 
  -4  -2   7 275.326 13.1917  39 
   4  -2  -7 252.459 9.53745  38 
  -4   2   7 244.728 8.06512  25 
  -4   2   7 249.412 9.33455  38 
  -3  -2   7 192.915 10.6288  39 
  -3  -2   7 205.222 11.1258  43 
   3  -2  -7 206.368 10.1117  40 
   3  -2  -7 197.788 7.94443  38 
  -3   2   7 195.907 9.69972  27 
  -3   2   7 204.047 8.11738  38 
   2  -2  -7 95.7453 9.39035  36 
   2  -2  -7 102.785 9.20160  37 
  -2  -2   7 118.024 8.48140  43 
   2  -2  -7 110.864 7.65388  40 
  -2   2   7 114.613 6.15433  30 
   2   2  -7 110.123 5.66367  32 
  -2   2   7 97.8981 6.00398  38 
   1  -2  -7 -1.3701 4.85086  37 
   1  -2  -7 3.22597 4.51355  36 
   1  -2  -7 4.16168 4.23307  40 
  -1   2   7 5.29990 2.91663  30 
   1   2  -7 6.88244 2.86750  31 
   1   2  -7 4.28902 2.34267  32 
   0  -2  -7 28.2651 5.64633  40 
   0  -2  -7 28.3115 6.45814  36 
   0  -2  -7 17.2903 6.10346  37 
   0   2  -7 19.0257 4.22268  32 
   0   2  -7 13.2872 3.15315  31 
   0   2   7 21.8500 4.27428  30 
   0   2   7 18.1108 4.23684  32 
  -1  -2  -7 395.047 13.0762  40 
  -1  -2  -7 429.467 16.4322  37 
  -1  -2  -7 373.755 18.2014  36 
   1   2   7 405.720 12.2880  32 
   1   2   7 392.097 11.8095  30 
  -1   2  -7 364.785 12.9606  27 
  -1   2  -7 403.003 13.7286  31 
  -1   2  -7 390.695 12.2609  32 
   2  -2   7 476.776 15.9276  40 
  -2  -2  -7 475.162 18.7385  37 
   2  -2   7 473.970 12.6029  38 
  -2  -2  -7 454.863 21.2944  36 
   2   2   7 479.996 13.7283  30 
  -2   2  -7 479.942 14.3200  38 
  -2   2  -7 452.906 15.2989  27 
   3  -2   7 30.0805 4.48117  38 
  -3  -2  -7 32.3497 6.56153  24 
   3  -2   7 39.1263 4.62218  25 
   3  -2   7 36.9537 7.02211  40 
  -3  -2  -7 26.5998 7.60355  36 
  -3   2  -7 29.2097 6.25035  27 
  -3   2  -7 46.8929 6.08911  38 
  -3   2  -7 21.5333 5.47364  40 
   3   2   7 27.7402 4.93150  30 
   4  -2   7 26.0118 3.72621  25 
  -4  -2  -7 30.2380 7.01606  24 
   4  -2   7 48.1166 7.84832  40 
   4  -2   7 29.1136 4.87006  38 
   4   2   7 29.3985 5.27419  30 
  -4   2  -7 24.7865 4.57601  38 
  -4   2  -7 32.9432 7.98891  40 
   5  -2   7 27.7511 3.74320  12 
   5  -2   7 34.2495 2.47671  15 
  -5  -2  -7 37.4795 3.68601  22 
  -5  -2  -7 48.5611 7.83557  43 
  -5  -2  -7 31.7690 4.08652   1 
   5  -2   7 37.8380 8.92187  40 
   5  -2   7 34.7222 5.28239  25 
  -5  -2  -7 33.5454 6.98432  24 
  -5  -2  -7 28.4059 4.49091   5 
  -5  -2  -7 34.1793 6.02144  17 
  -5   2  -7 32.2372 2.28415  15 
  -5   2  -7 32.6382 4.40462  14 
  -5   2  -7 20.4792 3.51416  12 
   5   2   7 32.3632 3.98146  20 
   6  -2   7 156.935 4.86012  13 
   6  -2   7 158.212 6.46455  25 
  -6  -2  -7 168.155 7.64965  17 
  -6  -2  -7 161.379 4.59682  22 
  -6  -2  -7 129.165 9.83652  43 
   6  -2   7 162.414 5.20931  12 
  -6  -2  -7 169.774 6.22341   5 
  -6  -2  -7 167.656 6.85029   7 
  -6  -2  -7 157.295 5.59519   1 
  -6  -2  -7 165.269 8.14319  24 
   6   2   7 157.920 5.35193  20 
  -6   2  -7 158.435 3.48473  13 
  -6   2  -7 165.036 6.36131  10 
  -6   2  -7 162.758 6.72937   7 
   7  -2   7 0.77107 0.98098  13 
  -7  -2  -7 -1.3360 1.83427  11 
   7  -2   7 0.67959 1.41170  12 
  -7  -2  -7 5.25203 2.66175  17 
  -7  -2  -7 -6.5033 2.44447   7 
  -7  -2  -7 3.36299 1.76739   5 
   7   2   7 0.07763 1.57236  20 
  -7   2  -7 0.97416 2.02769  10 
  -7   2  -7 2.01924 2.46341   7 
  -7   2  -7 6.14526 2.09831   1 
   8  -3  -7 69.6980 3.96874   3 
   8  -3  -7 72.3244 3.61468   4 
  -8  -3   7 74.1853 5.38328  18 
  -8  -3   7 71.2004 2.04439   9 
   8  -3  -7 66.8122 3.03751  12 
  -8   3   7 74.8977 3.70493  10 
  -8   3   7 71.6343 5.19177  18 
  -7  -3   7 74.2645 3.57284   5 
  -7  -3   7 76.6953 6.92087  18 
  -7  -3   7 80.3467 2.67134  21 
   7  -3  -7 73.3908 4.66521   4 
   7  -3  -7 80.9772 3.65679  13 
   7  -3  -7 74.8692 5.29781   3 
  -7   3   7 80.7660 3.42379  12 
  -7   3   7 79.6348 3.91946  25 
  -7   3   7 80.5469 4.93977  10 
  -6  -3   7 109.875 7.53570  43 
  -6  -3   7 111.729 7.98234   6 
  -6  -3   7 98.8739 8.20043  18 
  -6  -3   7 102.128 4.64079   5 
   6  -3  -7 98.4507 3.49685  15 
   6  -3  -7 101.970 4.66949  13 
   6  -3  -7 107.756 6.08792   4 
   6  -3  -7 100.945 6.04259   3 
  -6   3   7 101.682 4.08386  13 
  -6   3   7 98.0094 5.35617  25 
  -6   3   7 96.0264 2.85650  15 
  -6   3   7 92.7973 4.60106  12 
  -6   3   7 90.2449 4.57649  14 
   5  -3  -7 168.019 11.0259  40 
  -5  -3   7 147.911 9.20657  43 
  -5   3   7 145.583 6.42254  25 
   4  -3  -7 11.1093 5.45994  40 
   4  -3  -7 11.4106 4.72675  24 
  -4  -3   7 12.3170 4.22326  43 
  -4  -3   7 10.5704 1.89318  28 
  -4   3   7 8.83899 3.02775  25 
  -4   3   7 7.49665 3.73842  38 
  -4   3   7 14.0327 4.59723  27 
  -3  -3   7 26.7820 6.13760  43 
  -3  -3   7 29.4886 3.37339  28 
   3  -3  -7 28.6494 6.74060  40 
   3   3  -7 30.9741 4.08938  32 
  -3   3   7 27.6564 5.23824  38 
  -3   3   7 36.2776 6.44262  27 
  -3   3   7 27.3662 5.02953  30 
   2  -3  -7 67.2315 9.44365  37 
  -2  -3   7 84.1538 4.60311  28 
   2  -3  -7 88.8336 7.65613  40 
   2  -3  -7 80.6086 6.90117  41 
  -2  -3   7 74.4398 7.56186  43 
   2  -3  -7 83.2432 9.70801  36 
   2   3  -7 83.9827 5.05974  32 
  -2   3   7 70.4946 5.87556  30 
  -2   3   7 86.0159 7.93149  27 
   1  -3  -7 424.505 20.9664  36 
   1  -3  -7 436.714 14.4546  40 
   1  -3  -7 425.506 17.7253  37 
  -1  -3   7 427.333 17.6454  43 
  -1   3   7 433.952 13.5915  32 
  -1   3   7 459.769 13.3123  30 
   1   3  -7 462.452 13.0625  32 
   1   3  -7 462.254 14.5509  31 
   0  -3  -7 250.861 13.3974  37 
   0  -3  -7 231.749 14.1751  36 
   0  -3   7 250.469 12.8333  43 
   0   3   7 253.050 9.02827  30 
   0   3  -7 256.125 9.75241  27 
   0   3   7 265.576 9.49542  32 
   0   3  -7 257.314 10.2251  31 
   0   3  -7 258.424 9.18361  32 
  -1  -3  -7 1.24532 4.36114  36 
  -1  -3  -7 1.93613 5.75083  37 
   1  -3   7 -5.1980 4.36432  43 
   1   3   7 -1.1242 2.70885  33 
  -1   3  -7 3.41218 2.94604  31 
   1   3   7 0.28243 2.52034  32 
  -1   3  -7 3.43851 2.63756  32 
   1   3   7 4.30374 3.27097  30 
  -1   3  -7 7.64440 3.30908  27 
  -2  -3  -7 14.6655 5.28059  36 
   2  -3   7 22.1758 4.68378  40 
   2  -3   7 22.9212 3.34566  25 
  -2  -3  -7 22.0462 4.63020  24 
   2   3   7 27.9236 5.11551  30 
  -2   3  -7 26.4638 5.48990  31 
  -2   3  -7 21.2770 4.20080  27 
   2   3   7 26.4738 4.79832  32 
   3  -3   7 77.9282 4.40049  25 
   3  -3   7 79.8653 7.69723  40 
  -3  -3  -7 75.0898 7.01155  24 
   3   3   7 83.3178 6.17380  30 
  -3   3  -7 76.8089 7.41109  27 
  -3   3  -7 78.6773 8.54893  38 
   4  -3   7 415.569 12.8260   1 
   4  -3   7 417.135 11.3634  25 
   4  -3   7 422.336 15.6651  40 
  -4  -3  -7 419.513 11.8835   5 
  -4  -3  -7 432.307 14.8763  24 
   4  -3   7 400.134 12.7383   3 
  -4  -3  -7 420.039 12.2738  28 
   4  -3   7 415.742 9.53875  12 
   4  -3   7 417.540 13.1653  17 
   4  -3   7 420.010 8.74107  13 
  -4  -3  -7 418.732 9.91937  22 
   4   3   7 418.299 13.3370  30 
  -4   3  -7 416.782 10.0577  20 
  -4   3  -7 423.947 15.1678  27 
  -4   3  -7 422.354 10.6273  16 
  -4   3  -7 422.469 10.9762  14 
   5  -3   7 24.2607 4.92296  17 
   5  -3   7 28.8104 3.15483  12 
  -5  -3  -7 27.2782 3.88318   5 
  -5  -3  -7 25.7495 3.74180  28 
   5  -3   7 21.7902 3.86108  25 
   5  -3   7 29.6689 4.11070   1 
   5  -3   7 24.5336 4.89862   3 
  -5  -3  -7 22.4739 6.63946  43 
  -5  -3  -7 28.7591 6.28560  24 
  -5   3  -7 26.5834 3.48734  12 
  -5   3  -7 27.1679 2.57975  16 
  -5   3  -7 30.2861 2.63063  15 
  -5   3  -7 26.1339 4.06898  14 
   5   3   7 30.9368 3.61763  20 
  -6  -3  -7 -1.5783 1.83309   5 
  -6  -3  -7 0.67627 2.89244   7 
   6  -3   7 3.15190 1.99898  25 
   6  -3   7 2.35908 1.47003  12 
  -6   3  -7 1.92781 2.72570   7 
  -6   3  -7 2.87746 1.23604  13 
  -6   3  -7 1.37200 2.24106  14 
   6   3   7 0.39045 1.80909  20 
  -7  -3  -7 0.51249 2.25610   7 
  -7  -3  -7 4.22127 1.48289   5 
  -7   3  -7 4.88914 2.12935   7 
   7   3   7 3.89382 1.44753  20 
  -7   3  -7 5.64997 1.82897  10 
   7  -4  -7 63.2384 4.18768   4 
  -7  -4   7 69.4942 6.10947  18 
   7  -4  -7 61.8241 4.43081  10 
   7  -4  -7 63.6519 4.22431   3 
   7  -4  -7 65.7178 2.75011  12 
   7  -4  -7 61.6554 4.34877   1 
  -7   4   7 70.0466 3.33457  14 
  -7   4   7 64.2326 2.87554  12 
   6  -4  -7 176.590 7.02388   1 
   6  -4  -7 175.181 7.27404   3 
   6  -4  -7 179.462 6.81660   4 
   6  -4  -7 181.254 7.03220  10 
  -6  -4   7 184.749 9.33687  18 
  -6   4   7 172.226 5.53806  12 
  -6   4   7 173.072 6.53467  25 
  -6   4   7 174.549 4.64225  15 
  -6   4   7 181.221 5.77064  14 
   5  -4  -7 179.122 7.45826  10 
   5  -4  -7 166.205 7.36425   3 
   5  -4  -7 178.634 7.01945   4 
   5  -4  -7 173.531 7.60821   1 
  -5   4   7 175.401 9.51598  27 
  -5   4   7 168.865 6.97832  25 
  -5   4   7 174.838 6.09160  14 
  -5   4   7 172.693 5.57491  16 
   4  -4  -7 125.986 8.33150  24 
   4  -4  -7 127.244 6.44592   4 
  -4  -4   7 128.605 7.05527  43 
   4  -4  -7 108.788 6.58467   1 
   4  -4  -7 128.183 6.84319  10 
   4  -4  -7 131.964 8.69033  40 
  -4   4   7 127.393 5.15100  16 
  -4   4   7 132.778 8.71556  26 
  -4   4   7 128.259 5.85934  14 
  -4   4   7 136.727 8.83809  27 
  -4   4   7 125.911 5.01820  20 
  -4   4   7 123.176 7.30855  30 
   3  -4  -7 33.2291 7.00805  24 
  -3  -4   7 27.8878 5.27936  43 
   3  -4  -7 30.0852 7.06865  40 
   3  -4  -7 31.2433 6.53767  41 
  -3   4   7 41.5461 7.16626  27 
  -3   4   7 28.8311 5.72859  26 
   3   4  -7 30.4811 4.35420  32 
  -3   4   7 31.4232 5.31150  30 
  -2  -4   7 100.237 3.66526  28 
  -2  -4   7 102.053 7.37104  43 
   2  -4  -7 99.5132 8.22847  41 
   2  -4  -7 86.6596 7.33518  24 
  -2  -4   7 97.9689 3.60411  28 
   2   4  -7 100.030 5.71196  32 
  -2   4   7 102.784 8.23276  27 
  -2   4   7 97.1254 6.52984  30 
   1  -4  -7 80.8835 6.96544  24 
  -1  -4   7 84.4792 7.82373  43 
  -1  -4   7 95.2760 4.56457  28 
   1   4  -7 96.4633 6.09253  32 
  -1   4   7 93.7466 6.23387  30 
  -1   4   7 92.1958 6.69258  32 
   1   4  -7 91.5631 6.21472  31 
   0  -4  -7 248.826 14.8987  37 
   0  -4   7 295.025 14.3295  43 
   0  -4   7 322.370 9.92020  28 
   0  -4  -7 301.636 11.8497  24 
   0   4   7 321.916 10.7925  30 
   0   4   7 316.052 11.1311  32 
   0   4  -7 319.728 10.7937  32 
   0   4  -7 320.729 11.9317  31 
   1  -4   7 230.557 12.0695  43 
  -1  -4  -7 192.700 9.57427  24 
  -1   4  -7 181.983 8.53091  32 
   1   4   7 203.088 8.87232  32 
  -1   4  -7 204.558 9.35000  27 
   1   4   7 212.566 8.51758  30 
  -1   4  -7 196.305 9.81521  31 
  -2  -4  -7 303.345 9.63877  28 
   2  -4   7 296.327 15.6933  43 
  -2  -4  -7 310.760 12.0524  24 
  -2   4  -7 315.702 12.9936  31 
   2   4   7 320.358 10.6791  30 
   2   4   7 294.741 11.1235  32 
  -2   4  -7 318.679 12.3558  27 
  -2   4  -7 297.427 11.4592  32 
  -3  -4  -7 108.421 5.14909   5 
   3  -4   7 99.2669 6.52198   3 
  -3  -4  -7 109.607 5.18930  28 
  -3   4  -7 103.109 4.64568  20 
  -3   4  -7 98.6044 7.77801  27 
   3   4   7 108.116 6.55352  30 
  -4  -4  -7 112.792 5.10674   5 
   4  -4   7 113.841 6.32076  17 
   4  -4   7 106.938 6.46001   3 
  -4   4  -7 115.079 4.49931  20 
  -4   4  -7 115.422 5.41054  14 
  -4   4  -7 130.625 8.39971  27 
  -4   4  -7 120.864 4.84678  16 
   5  -4   7 36.3558 4.71970  17 
  -5  -4  -7 33.0053 3.36301   5 
  -5   4  -7 35.1298 2.65411  15 
  -5   4  -7 33.8849 3.98232  14 
  -5   4  -7 33.7581 2.55348  16 
  -5   4  -7 35.4729 4.74468   7 
   6  -4   7 212.324 7.12973  17 
  -6  -4  -7 216.318 6.88011   7 
  -6  -4  -7 216.784 6.10025   5 
  -6   4  -7 209.764 5.96773  14 
  -6   4  -7 217.806 4.87433  13 
   6   4   7 217.630 5.65731  20 
  -6   4  -7 216.647 6.75992   7 
   6  -5  -7 32.3419 3.57489   3 
   6  -5  -7 36.8393 3.83769   1 
   6  -5  -7 31.9841 3.76374   4 
   6  -5  -7 33.8125 3.73386  10 
  -6   5   7 32.2560 2.71988  12 
  -6   5   7 26.0623 2.92342  14 
  -6   5   7 29.7571 1.98582  15 
   5  -5  -7 96.1342 4.94675  10 
   5  -5  -7 98.2543 5.27311   1 
   5  -5  -7 92.6500 5.17164   4 
  -5   5   7 96.3533 3.91101  16 
  -5   5   7 92.1947 4.42624  14 
   4  -5  -7 39.6843 4.72063  22 
   4  -5  -7 40.5186 4.23237  10 
   4  -5  -7 37.0673 4.80543   1 
  -4   5   7 33.0816 7.14501  26 
  -4   5   7 34.4554 3.76639  16 
  -4   5   7 35.6826 3.59792  20 
  -4   5   7 42.2323 6.70726  27 
  -4   5   7 41.6046 4.15159  14 
   3  -5  -7 104.461 5.13624  10 
   3  -5  -7 109.026 8.04037  24 
   3  -5  -7 106.503 5.26915  22 
   3  -5  -7 103.284 5.62435   5 
   3  -5  -7 108.685 8.71119  41 
   3  -5  -7 106.786 5.72204   1 
  -3   5   7 117.888 8.25008  27 
  -3   5   7 103.789 4.79470  20 
  -3   5   7 116.497 9.04302  26 
   2  -5  -7 66.6778 4.24588  10 
   2  -5  -7 68.5947 4.65321  22 
  -2  -5   7 73.1032 5.65785  43 
   2  -5  -7 73.3931 4.88839   1 
   2  -5  -7 81.3988 5.17161   5 
   2  -5  -7 64.3255 7.03835  24 
  -2   5   7 68.9209 4.26466  20 
  -2   5   7 66.8496 7.46068  27 
  -2   5   7 70.3337 6.54930  30 
   1  -5  -7 64.0543 6.90710  24 
   1  -5  -7 63.0764 4.83941   5 
  -1  -5   7 67.2805 6.50898  19 
  -1  -5   7 67.4307 4.18162   5 
   1  -5  -7 69.3704 4.14377  22 
   1  -5  -7 63.5169 4.49424   1 
  -1  -5   7 65.0648 6.71898  43 
  -1   5   7 71.6529 4.35780  20 
   1   5  -7 67.3660 5.81461  31 
  -1   5   7 76.0960 7.35400  27 
  -1   5   7 80.5116 6.33673  30 
   0  -5   7 11.1677 3.88540  19 
   0  -5   7 5.68232 3.95297  43 
   0  -5  -7 5.06877 3.12653  28 
   0  -5   7 -2.2568 4.49701  29 
   0  -5   7 5.36264 1.93001   5 
   0  -5  -7 5.42382 2.55266   5 
   0  -5  -7 15.5566 2.78303  22 
   0  -5   7 5.94426 1.93324  28 
   0  -5  -7 10.4152 4.39068  24 
   0   5  -7 3.84043 3.35406  31 
   0   5   7 5.33897 3.63506  30 
   1  -5   7 7.14030 4.97537  29 
  -1  -5  -7 6.04880 2.54519  28 
  -1  -5  -7 10.0683 2.49780   5 
   1  -5   7 7.75992 2.02975   5 
  -1  -5  -7 4.17797 3.84202  23 
   1  -5   7 12.2477 2.57198  22 
   1  -5   7 11.9348 4.69688  43 
   1  -5   7 10.8084 2.83215  28 
   1   5   7 3.80556 3.65985  30 
  -1   5  -7 13.3295 4.31199  27 
  -2  -5  -7 61.8481 6.63835  23 
   2  -5   7 59.4246 3.63552  22 
   2  -5   7 55.9475 4.31940   5 
  -2  -5  -7 56.0636 4.02031   5 
   2  -5   7 67.8973 8.18971  43 
  -2   5  -7 64.5172 6.80424  27 
  -2   5  -7 55.9736 3.92398  20 
   3  -5   7 153.658 6.16835   5 
   3  -5   7 157.399 6.84453  17 
   3  -5   7 157.772 5.27385  22 
   3  -5   7 145.876 10.7834  43 
  -3  -5  -7 152.424 5.55778   5 
  -3  -5  -7 156.568 3.97316   9 
  -3   5  -7 161.612 5.19272  20 
  -3   5  -7 141.296 8.66672  27 
   4  -5   7 2.33212 1.94413  22 
   4  -5   7 1.08976 1.87804   5 
  -4  -5  -7 1.63859 1.32943   9 
   4  -5   7 -1.7093 2.50836  17 
  -4  -5  -7 2.92443 1.72187   5 
  -4   5  -7 2.27269 1.87180  16 
  -4   5  -7 0.98419 2.31638  14 
  -4   5  -7 -0.7419 1.65687  20 
  -5  -5  -7 46.1421 1.85225   9 
   5  -5   7 45.0507 3.84501  17 
  -5  -5  -7 43.7463 2.08201   8 
   5  -5   7 48.2975 3.05718  22 
  -5   5  -7 45.6045 2.29504  16 
  -5   5  -7 46.3442 2.35688  15 
  -5   5  -7 44.4162 3.43869  14 
   5  -6  -7 47.2237 3.47746   4 
   5  -6  -7 41.7707 2.70236  22 
   5  -6  -7 44.1524 3.17621   1 
  -5   6   7 42.0169 2.90866  14 
  -5   6   7 44.0439 2.48287  16 
   4  -6  -7 60.8713 3.80761   1 
   4  -6  -7 56.2760 3.15158  22 
   4  -6  -7 55.0867 3.91167   5 
  -4   6   7 55.3095 3.39536  14 
  -4   6   7 54.7455 3.35453  20 
  -4   6   7 51.6191 3.46232  16 
   3  -6  -7 36.7805 2.94816  22 
   3  -6  -7 38.9734 3.50084   1 
   3  -6  -7 38.3542 3.77999   5 
  -3   6   7 37.4099 3.42168  20 
   2  -6  -7 27.1252 6.04618  24 
   2  -6  -7 18.9045 2.30348  22 
   2  -6  -7 21.7885 3.78046   5 
  -2   6   7 34.4675 6.73323  26 
  -2   6   7 24.9413 5.89861  27 
  -2   6   7 18.2077 2.50456  20 
   1  -6  -7 77.5759 4.35428   5 
   1  -6  -7 71.2831 3.87019  28 
   1  -6  -7 73.8479 6.56714  23 
  -1   6   7 62.4488 3.91590  20 
   0  -6   7 17.1081 3.36741   5 
   0  -6  -7 27.6410 5.85386  23 
   0  -6  -7 21.7470 3.46768   5 
   0  -6   7 16.8658 4.78047  43 
   0  -6   7 24.5951 2.95824   5 
  -1  -6  -7 90.2954 4.11910   5 
   1  -6   7 84.6279 3.87095   5 
   1  -6   7 55.2756 6.85838  43 
  -1  -6  -7 81.7714 2.89078   9 
   1  -6   7 88.0085 5.68535  19 
  -1  -6  -7 74.5891 6.39064  23 
  -2  -6  -7 60.7249 3.25346   5 
  -2  -6  -7 53.3969 2.57784   8 
  -2  -6  -7 60.4398 5.37936  23 
   2  -6   7 61.2501 3.60021   5 
  -2  -6  -7 57.1610 2.41063   9 
  -2   6  -7 65.7900 3.35490  20 
  -3  -6  -7 138.583 3.14068   9 
   3  -6   7 139.140 4.97196   5 
   3  -6   7 142.035 5.68013  17 
  -3  -6  -7 137.540 3.45074   8 
  -3   6  -7 133.213 4.31575  20 
  -4  -6  -7 32.4325 1.45995   8 
   4  -6   7 32.9394 2.64252   5 
   4  -6   7 35.9876 3.42590  17 
  -4   6  -7 26.9639 2.41855  16 
  -4   6  -7 28.3678 2.20472  20 
   3  -7  -7 6.60697 2.28294  19 
   3  -7  -7 4.70182 1.63672   5 
  -3   7   7 5.51946 1.54168  20 
  -3   7   7 4.10461 1.64148  16 
   2  -7  -7 4.47144 1.71627   5 
  -2   7   7 5.55577 1.68119  20 
   1  -7  -7 2.42583 1.63296   5 
   1  -7  -7 -0.2023 2.71003  23 
  -1   7   7 2.62996 1.68986  20 
   0  -7  -7 17.9806 4.34017  23 
   0  -7  -7 18.9420 2.20082   5 
   0  -7  -7 19.4462 1.70230   9 
   1  -7   7 88.6418 3.15306   5 
  -1  -7  -7 88.1135 2.19602   9 
   1  -7   7 88.7332 2.57149   8 
  -1  -7  -7 87.9337 2.54193   8 
  -1  -7  -7 81.0477 4.84930  23 
   2  -7   7 71.6724 3.05184   5 
  -2  -7  -7 75.9309 1.92844   8 
  -2   7  -7 70.6171 2.84301  20 
   8   0  -8 72.3606 3.49444  20 
  -8   0   8 76.2152 6.39462  18 
  -8   0   8 76.5269 2.87999  22 
  -8   0   8 71.1659 5.50262  17 
  -8   0   8 72.5805 6.01863   6 
  -8   0   8 72.8738 4.05662   5 
  -8   0   8 73.6169 4.36013  11 
  -7   0   8 37.8981 4.61142   5 
  -7   0   8 28.1616 5.62345  17 
  -7   0   8 28.4191 3.37206  10 
  -7   0   8 35.5333 3.62522  22 
  -7   0   8 26.3493 6.09038   2 
   7   0  -8 31.8812 3.70340  20 
  -7   0   8 29.4496 4.78637  18 
  -7   0   8 31.5516 6.94416   6 
  -7   0   8 35.1126 4.46780  11 
  -6   0   8 394.633 15.0039  18 
   6   0  -8 390.951 10.1098  20 
  -6   0   8 408.448 13.5536   2 
  -6   0   8 392.066 13.2229  17 
  -6   0   8 394.856 11.8116   5 
  -6   0   8 395.662 18.0916  39 
  -6   0   8 388.345 10.4229  22 
  -6   0   8 396.346 11.0472  10 
  -6   0   8 418.327 16.8339   6 
  -5   0   8 370.776 17.0423  39 
  -4   0   8 14.4960 3.19392  25 
  -4   0   8 19.0721 6.49646  36 
  -4   0   8 20.4827 6.06384  39 
  -3   0   8 15.7428 5.02600  39 
  -3   0   8 12.2902 5.39714  36 
  -2   0   8 219.299 7.49894  38 
   2   0  -8 225.868 8.87541  38 
   1   0  -8 186.131 9.64621  40 
   1   0  -8 205.989 9.16783  27 
  -1   0   8 196.621 7.40522  38 
   1   0  -8 214.481 11.3350  37 
   0   0  -8 81.7752 8.26021  37 
   0   0  -8 67.2660 7.02606  40 
   0   0   8 84.9431 5.50583  38 
  -1   0  -8 -0.8929 4.55157  40 
   1   0   8 0.91706 2.96787  38 
  -1   0  -8 3.32943 3.44981  27 
  -2   0  -8 40.3470 6.90620  40 
  -2   0  -8 38.4627 5.03338  38 
   2   0   8 35.2081 5.58488  38 
   3   0   8 244.685 9.87921  38 
   3   0   8 242.963 9.60158  30 
  -3   0  -8 232.303 10.9090  40 
  -3   0  -8 214.013 7.89826  38 
  -3   0  -8 233.846 10.0853  24 
   4   0   8 82.0975 7.49005  38 
  -4   0  -8 94.1735 8.02926  40 
  -4   0  -8 88.8155 7.37123  24 
  -5   0  -8 9.52350 3.79771  17 
  -5   0  -8 7.65111 2.30659  11 
  -5   0  -8 11.0412 5.21095  24 
  -5   0  -8 4.17379 2.64297  10 
   5   0   8 5.99379 2.19144  20 
  -5   0  -8 5.00349 2.84636   1 
  -6   0  -8 -2.1548 4.28039  24 
  -6   0  -8 5.56484 3.39660  17 
  -6   0  -8 3.79884 2.01244  11 
  -6   0  -8 -2.3869 2.12122  10 
  -6   0  -8 -1.4795 2.28941   1 
   6   0   8 2.11824 2.02274  20 
  -7   0  -8 2.43529 2.61212  17 
  -7   0  -8 0.28844 1.84766   1 
  -7   0  -8 0.09227 1.68544  22 
   7   0   8 1.64450 1.27451  15 
  -8  -1   8 0.59620 3.20719   6 
  -8  -1   8 1.59627 2.80303  17 
  -8  -1   8 -7.5380 3.14731  18 
  -8  -1   8 1.08648 1.84356   5 
  -8  -1   8 -0.5905 2.28136  11 
  -8   1   8 -1.2609 1.76850  11 
   8   1  -8 1.60554 1.70684  20 
  -8   1   8 0.05802 3.21872  18 
  -8   1   8 -0.6970 2.80977  17 
  -8   1   8 2.96951 1.89321  22 
  -8   1   8 2.25289 3.20676   6 
  -8   1   8 -0.3263 1.55681  10 
  -7  -1   8 33.3554 5.86053   2 
  -7  -1   8 32.2525 5.54692  17 
  -7  -1   8 29.9680 4.12270   5 
  -7  -1   8 29.3250 2.56331  22 
   7  -1  -8 26.6092 3.30586  20 
  -7  -1   8 32.3242 6.80952  18 
  -7  -1   8 38.8147 7.22472  43 
   7  -1  -8 37.9240 4.67246   3 
  -7  -1   8 32.1544 6.87880   6 
  -7   1   8 26.7328 4.11025  10 
  -7   1   8 21.6475 5.78237  17 
  -7   1   8 26.0693 4.79200  18 
  -7   1   8 39.2421 5.78714   2 
  -7   1   8 32.0494 4.33695  11 
   7   1  -8 27.8150 3.73266  20 
  -7   1   8 35.6403 6.67307   6 
   6  -1  -8 89.0452 4.83545  20 
  -6  -1   8 110.686 10.4592  39 
  -6  -1   8 99.8298 9.22330  43 
   6  -1  -8 85.0930 6.43869   3 
  -6  -1   8 97.6455 8.57525   6 
  -6  -1   8 96.2112 7.22973   2 
  -6  -1   8 101.958 8.39510  18 
  -6  -1   8 93.7679 6.99339  17 
  -6  -1   8 94.9995 5.45873   5 
  -6   1   8 88.8858 10.0894  39 
  -6   1   8 94.5274 7.31578   2 
  -6   1   8 87.5409 5.09623  11 
   6   1  -8 96.5627 4.86568  20 
  -6   1   8 103.169 3.68023  12 
  -6   1   8 105.979 8.96699   6 
  -6   1   8 98.3905 6.99143  17 
   5  -1  -8 58.8369 6.92414  38 
  -5  -1   8 54.9520 8.72161  39 
  -5  -1   8 50.7692 7.93053  43 
  -5   1   8 57.6329 4.27260  25 
  -5   1   8 47.2157 8.38660  39 
  -4  -1   8 30.8854 7.41694  36 
  -4  -1   8 28.9780 7.17015  43 
   4  -1  -8 36.1990 5.83198  38 
  -4  -1   8 29.6782 7.30924  39 
  -4   1   8 35.1418 6.86979  39 
  -4   1   8 36.1075 4.65631  38 
  -4   1   8 32.2798 3.95692  25 
   3  -1  -8 11.0791 4.87569  40 
  -3  -1   8 13.4154 5.00456  39 
   3  -1  -8 24.4096 5.15496  38 
  -3  -1   8 14.3053 5.22261  43 
  -3   1   8 14.9143 3.27313  38 
  -3   1   8 12.0197 4.89725  39 
   2  -1  -8 196.324 9.95912  40 
   2  -1  -8 175.690 11.2494  37 
   2   1  -8 184.179 8.53802  27 
  -2   1   8 182.649 7.47492  38 
   1  -1  -8 475.695 15.6807  40 
   1  -1  -8 479.707 17.7284  37 
  -1   1   8 451.993 13.0814  38 
   1   1  -8 434.815 13.2247  32 
   1   1  -8 426.795 14.3891  27 
   0  -1  -8 157.466 8.60682  40 
   0  -1  -8 145.645 10.5149  37 
   0  -1   8 149.306 5.98235  38 
   0   1   8 140.749 7.00560  38 
   0   1  -8 139.119 7.57875  27 
   0   1   8 140.025 6.82092  30 
  -1  -1  -8 118.743 9.74345  37 
   1  -1   8 132.109 6.18057  38 
  -1  -1  -8 125.240 10.3433  36 
  -1  -1  -8 126.855 5.86928  38 
  -1  -1  -8 139.438 8.32784  40 
   1   1   8 119.624 6.60723  30 
  -1   1  -8 128.545 8.95675  40 
   1   1   8 133.552 7.04981  38 
  -1   1  -8 119.904 7.29556  27 
   2  -1   8 44.3433 4.59483  25 
  -2  -1  -8 47.6914 6.48975  40 
  -2  -1  -8 43.1256 8.74817  36 
  -2  -1  -8 65.0997 8.89434  37 
   2  -1   8 50.1632 5.15366  38 
  -2   1  -8 46.2979 6.46706  27 
  -2   1  -8 58.7922 7.49662  40 
   2   1   8 41.7233 5.18458  30 
  -2   1  -8 44.2104 5.70954  38 
  -3  -1  -8 371.898 13.6032  24 
  -3  -1  -8 359.725 13.3611  40 
   3  -1   8 348.196 11.8732  38 
   3  -1   8 364.331 10.8706  25 
   3   1   8 369.471 12.0339  30 
  -3   1  -8 354.472 11.8732  38 
  -3   1  -8 365.606 14.4800  40 
   4  -1   8 43.9161 5.39883  25 
  -4  -1  -8 42.2450 6.97396  24 
   4  -1   8 35.6450 7.84965  40 
  -4   1  -8 48.0437 8.18854  40 
  -4   1  -8 40.9570 6.43660  24 
   4   1   8 47.2900 5.66021  30 
   5  -1   8 62.1181 5.61028  25 
  -5  -1  -8 61.7479 4.47793  11 
  -5  -1  -8 55.1135 4.45502  22 
  -5  -1  -8 55.8847 6.24790  17 
  -5  -1  -8 51.1605 7.32582  24 
  -5  -1  -8 52.4423 4.11979  10 
  -5  -1  -8 54.1360 4.62404   1 
   5  -1   8 60.3154 4.29658  12 
   5   1   8 61.5641 3.92379  20 
  -5   1  -8 55.1097 4.90006  10 
  -5   1  -8 42.9991 6.78725  24 
  -5   1  -8 57.6956 3.66488  11 
  -5   1  -8 46.5305 5.88604  17 
  -5   1  -8 56.9391 2.36896  13 
  -5   1  -8 46.8389 4.98256   1 
  -6  -1  -8 -0.1776 4.18044  24 
   6  -1   8 2.89822 1.49430  15 
   6  -1   8 3.08313 1.95716  12 
  -6  -1  -8 0.16806 2.23648   1 
  -6  -1  -8 -0.7187 3.14604  17 
  -6  -1  -8 1.88028 2.09633  11 
   6  -1   8 0.52312 2.75424  25 
  -6  -1  -8 4.59728 2.15708  22 
  -6  -1  -8 0.43526 1.73323  10 
  -6   1  -8 1.20476 4.26381  24 
  -6   1  -8 2.42627 3.12422  17 
  -6   1  -8 0.79508 2.35562  10 
  -6   1  -8 0.87216 2.40201   1 
   6   1   8 2.15202 1.89751  20 
  -7  -1  -8 21.7222 2.60061  11 
  -7  -1  -8 17.8178 3.76121  17 
   7  -1   8 12.7977 2.07674  13 
  -7  -1  -8 21.2917 2.73012   5 
  -7  -1  -8 16.2873 1.54209  22 
  -7  -1  -8 20.0471 2.33060   1 
   7  -1   8 21.0758 2.46847  12 
  -7   1  -8 22.2085 2.78274  22 
  -7   1  -8 14.2572 3.73433  17 
  -7   1  -8 22.6733 2.91575   1 
  -7   1  -8 19.0181 2.60021  10 
   7   1   8 13.8150 2.16413  20 
   8  -2  -8 42.7521 2.96130  13 
  -8  -2   8 43.1907 5.46407  18 
  -8  -2   8 38.5926 2.16445  21 
   8  -2  -8 44.4753 3.73116   3 
  -8  -2   8 45.1000 2.95232   5 
   8   2  -8 41.5886 2.75547  20 
  -8   2   8 39.8163 5.34749  18 
  -8   2   8 40.0899 4.38259  17 
  -8   2   8 41.6725 3.14375  10 
   7  -2  -8 89.9015 5.38736   3 
  -7  -2   8 92.1355 7.12790   6 
   7  -2  -8 84.5998 4.12859  15 
   7  -2  -8 83.0587 5.08575   4 
  -7  -2   8 91.8627 7.48722  18 
  -7  -2   8 91.8211 8.70039  43 
  -7  -2   8 90.0503 4.78074   5 
   7   2  -8 90.9440 4.23392  20 
  -7   2   8 89.8131 6.19991  17 
  -7   2   8 87.2894 3.93770  11 
  -7   2   8 93.5372 8.04416  18 
  -7   2   8 88.7692 5.29444  10 
  -6  -2   8 18.3302 3.32324  28 
  -6  -2   8 16.9930 3.72485   5 
  -6  -2   8 26.4670 7.03036  18 
  -6  -2   8 14.0704 5.20510  43 
   6  -2  -8 14.9637 3.55310   3 
  -6  -2   8 18.3805 5.01550   6 
  -6   2   8 11.0450 4.91040   6 
  -6   2   8 12.2396 3.78475  17 
  -6   2   8 8.06218 2.35767  11 
  -6   2   8 11.7434 1.92532  13 
  -6   2   8 11.8773 2.17021  12 
  -6   2   8 13.5365 2.43052  25 
  -6   2   8 11.0678 3.10562  10 
  -5  -2   8 228.619 8.16167  28 
   5  -2  -8 224.196 12.2855  40 
  -5  -2   8 238.251 12.8551  43 
  -5  -2   8 225.850 13.2852  39 
  -5   2   8 233.558 7.86040  25 
   4  -2  -8 230.818 11.7652  40 
  -4  -2   8 224.867 12.8656  39 
   4  -2  -8 229.265 9.28716  38 
  -4  -2   8 212.764 12.5589  43 
  -4   2   8 229.161 8.97125  38 
  -4   2   8 235.926 7.98487  25 
  -3  -2   8 173.457 11.1039  39 
   3  -2  -8 178.757 10.2976  40 
  -3  -2   8 187.996 10.9650  43 
   3  -2  -8 189.418 12.3814  37 
  -3   2   8 187.926 8.29739  38 
  -3   2   8 171.499 6.98259  25 
  -3   2   8 169.078 9.86873  27 
   2  -2  -8 496.192 16.6746  40 
  -2  -2   8 471.970 19.2548  43 
   2  -2  -8 448.646 18.3789  37 
   2   2  -8 459.902 15.0267  27 
  -2   2   8 489.122 14.1309  30 
  -2   2   8 489.777 14.1557  38 
   2   2  -8 465.738 13.8692  32 
   1  -2  -8 18.1272 6.60712  37 
  -1  -2   8 19.3221 5.13554  43 
   1  -2  -8 8.88504 5.32444  36 
   1  -2  -8 26.4614 6.36867  40 
   1   2  -8 22.1764 4.14656  32 
   1   2  -8 21.0307 3.87553  27 
  -1   2   8 22.8397 4.73967  30 
  -1   2   8 24.7816 4.93339  38 
   0  -2  -8 263.354 13.3403  37 
   0  -2  -8 220.491 14.1385  36 
   0  -2  -8 250.183 10.3644  40 
   0   2  -8 244.090 8.99975  32 
   0   2   8 249.623 9.05084  30 
   0   2  -8 239.668 9.79793  27 
   0   2  -8 250.416 10.2830  31 
  -1  -2  -8 212.271 9.26509  40 
  -1  -2  -8 211.607 12.7758  37 
  -1  -2  -8 177.832 12.8977  36 
  -1   2  -8 192.746 9.09861  27 
   1   2   8 199.552 8.23527  30 
  -1   2  -8 205.825 9.58214  31 
   2  -2   8 233.140 7.59826  25 
   2  -2   8 238.479 10.6946  40 
  -2  -2  -8 226.627 10.0727  24 
  -2  -2  -8 250.344 13.8324  37 
  -2  -2  -8 202.293 14.3887  36 
  -2   2  -8 244.777 10.0155  38 
  -2   2  -8 244.151 10.5880  27 
   2   2   8 249.853 9.23768  30 
   2   2   8 223.375 9.34787  32 
  -3  -2  -8 91.8167 7.31717  24 
   3  -2   8 90.0829 5.40524  25 
   3  -2   8 87.8347 8.29441  40 
  -3   2  -8 101.781 8.11842  27 
   3   2   8 82.8163 6.33677  30 
  -3   2  -8 96.6612 7.55138  38 
  -3   2  -8 81.3535 8.61087  40 
  -4  -2  -8 37.0282 3.94228  22 
   4  -2   8 18.3767 3.72251  12 
   4  -2   8 20.0660 5.84578  40 
  -4  -2  -8 34.6261 6.14488  17 
   4  -2   8 22.9983 3.52057  25 
   4  -2   8 26.8154 1.96369  15 
  -4  -2  -8 33.8901 4.49897   5 
   4  -2   8 22.5883 3.80746  17 
  -4  -2  -8 28.6685 3.89658  10 
   4  -2   8 27.7168 3.29438  13 
  -4  -2  -8 29.8323 4.42674   1 
  -4  -2  -8 40.9151 6.60614  24 
  -4   2  -8 33.0395 3.87087  12 
  -4   2  -8 18.4281 2.92442  16 
   4   2   8 28.8395 3.83498  20 
  -4   2  -8 39.0644 8.26502  40 
  -4   2  -8 24.4353 4.46826  14 
   4   2   8 28.4842 5.45677  30 
  -5  -2  -8 10.9110 4.53844  24 
  -5  -2  -8 1.61682 3.68578  17 
  -5  -2  -8 7.65329 2.20941  22 
  -5  -2  -8 12.0797 2.54233   1 
   5  -2   8 9.00271 2.11298  12 
  -5  -2  -8 11.3904 2.59694   5 
   5  -2   8 4.15153 2.99111  25 
   5  -2   8 9.72673 1.82678  13 
  -5  -2  -8 5.02766 4.64114  43 
  -5   2  -8 8.52101 2.72103  14 
   5   2   8 10.5163 2.31259  20 
  -5   2  -8 8.53542 1.63731  13 
   6  -2   8 111.696 4.94491  25 
  -6  -2  -8 107.430 6.75092  24 
  -6  -2  -8 121.890 6.30868  17 
   6  -2   8 112.810 4.15124  12 
   6  -2   8 115.128 3.41272  13 
  -6  -2  -8 115.503 4.94511   5 
  -6  -2  -8 118.169 3.45327  22 
  -6  -2  -8 109.900 4.92123  11 
  -6   2  -8 115.089 5.08774  10 
   6   2   8 113.066 4.21020  20 
  -7  -2  -8 50.2183 3.02103   5 
  -7  -2  -8 53.6011 3.02802  11 
   7  -2   8 52.6107 2.31025  12 
  -7  -2  -8 52.5347 4.03441  17 
   7   2   8 48.9717 2.58780  20 
  -7   2  -8 51.8633 3.04886  10 
   8  -3  -8 12.1165 2.11820  12 
   8  -3  -8 6.36824 1.95549   3 
  -8  -3   8 20.7476 4.39862  18 
  -8   3   8 8.68960 1.76996  10 
  -8   3   8 8.82682 2.90542  18 
   7  -3  -8 97.8471 5.37204   3 
  -7  -3   8 92.1276 2.74957  21 
  -7  -3   8 90.0515 6.41602  18 
   7  -3  -8 94.4274 3.31212  13 
   7  -3  -8 86.9307 4.75974   4 
  -7  -3   8 100.243 3.75875   5 
  -7   3   8 87.1987 3.21068  12 
  -7   3   8 98.3503 5.00353  10 
  -7   3   8 82.0015 3.93229  25 
   6  -3  -8 12.4417 3.23024   4 
  -6  -3   8 21.3335 5.66520  43 
  -6  -3   8 19.3540 3.24176   5 
  -6  -3   8 30.1301 6.21468   6 
   6  -3  -8 23.1077 4.57835   3 
   6  -3  -8 16.9416 3.30090  13 
  -6   3   8 15.5496 2.33851  12 
  -6   3   8 22.4816 2.67118  13 
  -6   3   8 15.2429 2.55544  14 
  -6   3   8 17.6463 3.76329  25 
  -5  -3   8 58.4670 7.22494  43 
  -5  -3   8 58.6795 3.90183   5 
   5  -3  -8 51.9365 2.72308  15 
   5  -3  -8 46.8133 3.86955  13 
   5  -3  -8 55.0513 9.07374  40 
   5  -3  -8 48.4755 5.48469   3 
  -5   3   8 55.7406 3.35567  15 
  -5   3   8 52.7161 4.54084  14 
  -5   3   8 59.5044 4.90009  25 
  -5   3   8 49.4569 4.37375  12 
  -4  -3   8 60.1815 7.43150  43 
  -4  -3   8 47.1855 3.50516  28 
   4  -3  -8 43.4309 6.95541  24 
   4  -3  -8 54.5732 8.20233  40 
  -4   3   8 47.0026 4.72931  25 
  -4   3   8 56.5889 7.22106  27 
  -4   3   8 45.2976 6.78899  38 
   3  -3  -8 15.9251 5.88828  40 
  -3  -3   8 12.3592 4.84224  43 
  -3  -3   8 9.37764 2.41776  28 
   3  -3  -8 11.4283 4.72039  24 
  -3   3   8 9.78729 4.40470  27 
  -3   3   8 7.63215 3.92537  38 
  -3   3   8 14.5557 3.92583  30 
   2  -3  -8 255.440 17.2643  36 
  -2  -3   8 304.606 9.40740  28 
  -2  -3   8 305.637 14.1055  43 
   2  -3  -8 289.589 12.0302  40 
   2  -3  -8 294.532 15.1407  37 
   2  -3  -8 285.441 11.6994  24 
   2   3  -8 296.325 10.1595  32 
  -2   3   8 298.693 12.5622  27 
  -2   3   8 299.046 10.7839  30 
   1  -3  -8 30.0322 7.31511  37 
  -1  -3   8 27.4517 7.01611  43 
   1  -3  -8 26.3606 7.99630  36 
   1  -3  -8 27.7104 6.32518  40 
   1   3  -8 35.2297 5.28681  27 
   1   3  -8 33.0308 5.27430  31 
  -1   3   8 35.5074 5.42205  30 
   1   3  -8 28.3382 4.59273  32 
   0  -3  -8 169.995 12.1486  37 
   0  -3   8 142.793 11.0119  43 
   0  -3  -8 147.575 12.1173  36 
   0   3  -8 155.223 7.58330  32 
   0   3   8 156.483 7.56853  30 
   0   3  -8 170.725 8.25096  27 
   0   3   8 171.838 8.03339  32 
   0   3  -8 164.944 8.47795  31 
  -1  -3  -8 110.759 10.9575  37 
  -1  -3  -8 103.984 7.68405  24 
  -1   3  -8 107.857 6.79168  32 
  -1   3  -8 111.441 7.49220  31 
  -1   3  -8 118.210 7.63518  27 
   1   3   8 110.724 6.90388  32 
   1   3   8 105.232 6.70622  30 
   2  -3   8 272.022 11.5643  40 
  -2  -3  -8 277.085 11.5317  24 
  -2   3  -8 280.672 11.6195  27 
  -2   3  -8 286.120 12.1442  31 
   2   3   8 283.330 10.2442  30 
   2   3   8 249.900 10.4391  32 
   3  -3   8 52.3575 6.98740  40 
  -3  -3  -8 40.4607 6.66043  24 
   3  -3   8 47.9280 3.99908  25 
  -3   3  -8 51.1915 6.80133  27 
   3   3   8 38.6672 5.65002  30 
  -4  -3  -8 186.402 5.40475  22 
  -4  -3  -8 188.242 8.38515  28 
   4  -3   8 181.760 7.90933  17 
  -4  -3  -8 187.785 6.94397   5 
   4  -3   8 186.100 5.20217  12 
   4  -3   8 187.385 6.22371  25 
  -4  -3  -8 182.776 6.86138   1 
  -4  -3  -8 182.747 9.31261  24 
  -4   3  -8 187.983 5.69735  16 
  -4   3  -8 182.769 6.64886  14 
  -4   3  -8 171.473 9.46478  27 
   4   3   8 182.164 5.99719  20 
   5  -3   8 43.2996 2.95049  12 
  -5  -3  -8 35.7784 5.96660  24 
  -5  -3  -8 37.6314 6.93465  43 
   5  -3   8 45.5018 3.48932  25 
   5  -3   8 46.5526 5.00106  17 
  -5  -3  -8 44.6387 4.03575   5 
  -5   3  -8 50.4780 2.37174  15 
   5   3   8 49.2853 3.58880  20 
  -5   3  -8 46.8020 4.40247  14 
  -6  -3  -8 36.8926 3.05392   5 
   6  -3   8 38.8041 2.14496  12 
  -6   3  -8 36.9383 3.38471  14 
   6   3   8 35.6292 2.82710  20 
   7  -4  -8 4.49077 2.22713  10 
   7  -4  -8 4.55271 2.06463   1 
   7  -4  -8 5.37685 2.35271   3 
   7  -4  -8 5.07454 2.14581   4 
  -7   4   8 4.06351 1.31957  12 
  -7   4   8 1.67557 1.60000  14 
   6  -4  -8 103.645 5.12122   4 
   6  -4  -8 101.883 5.24690   1 
   6  -4  -8 99.7401 5.58244   3 
   6  -4  -8 101.790 5.42774  10 
  -6   4   8 102.374 4.09189  12 
  -6   4   8 93.6733 4.80744  25 
  -6   4   8 98.6483 4.18733  14 
  -6   4   8 97.4079 3.59204  13 
   5  -4  -8 136.580 6.47533   3 
   5  -4  -8 132.539 6.08476   4 
   5  -4  -8 138.104 6.59897  10 
   5  -4  -8 134.661 6.69456   1 
  -5   4   8 135.857 4.56644  16 
  -5   4   8 137.762 8.71079  27 
  -5   4   8 132.672 6.17942  25 
  -5   4   8 135.259 5.17002  12 
  -5   4   8 144.847 5.50737  14 
   4  -4  -8 24.2759 4.93711   4 
  -4  -4   8 23.8758 5.11741  43 
   4  -4  -8 26.7984 5.19735  10 
  -4  -4   8 25.4654 3.23483   5 
   4  -4  -8 14.9386 4.93959  24 
   4  -4  -8 29.7411 5.22497   1 
  -4   4   8 20.9144 3.60320  20 
  -4   4   8 20.2306 3.70804  16 
  -4   4   8 28.9952 6.57848  27 
  -4   4   8 25.9010 4.56297  14 
  -3  -4   8 45.8122 6.29258  43 
   3  -4  -8 45.3557 7.45442  24 
  -3   4   8 49.3229 4.31635  20 
  -3   4   8 35.7782 4.65108  16 
  -3   4   8 47.2649 5.80563  30 
  -3   4   8 60.7821 7.43507  26 
  -3   4   8 60.1333 7.35611  27 
  -2  -4   8 69.2730 7.49883  43 
   2  -4  -8 62.3401 7.18697  24 
  -2  -4   8 71.3837 3.61095  28 
  -2   4   8 81.3850 8.21320  27 
  -2   4   8 70.5900 6.29220  30 
   2   4  -8 72.3531 5.66587  32 
   1  -4  -8 400.077 14.3280  24 
  -1  -4   8 421.054 17.2989  43 
  -1  -4   8 406.392 11.2986  28 
  -1   4   8 400.156 13.0643  30 
   1   4  -8 386.443 14.1602  31 
   1   4  -8 386.815 12.8302  32 
  -1   4   8 397.387 13.7557  32 
   0  -4  -8 63.3286 6.74656  24 
   0  -4   8 59.0265 8.34115  43 
   0   4  -8 63.2484 5.99438  32 
   0   4   8 65.8360 6.48433  32 
   0   4   8 64.9673 6.23424  30 
   0   4  -8 66.4423 6.48260  27 
   0   4  -8 59.5726 6.39359  31 
  -1  -4  -8 21.0182 4.82128  24 
   1  -4   8 27.9030 7.15359  43 
   1   4   8 17.6276 3.98572  30 
  -1   4  -8 10.0168 3.84790  31 
  -1   4  -8 15.1295 4.28580  27 
  -2  -4  -8 100.761 5.51737   5 
  -2  -4  -8 117.110 7.92088  24 
  -2  -4  -8 107.285 6.12817  28 
   2  -4   8 108.334 5.09313  22 
  -2  -4  -8 101.145 4.24409  22 
   2  -4   8 99.3038 6.15228  17 
   2  -4   8 92.3716 5.15901   5 
  -2   4  -8 120.935 8.23832  27 
   2   4   8 97.8197 6.75550  30 
  -2   4  -8 102.178 4.60174  20 
   3  -4   8 61.6754 5.48317  17 
  -3  -4  -8 58.3038 4.46323  28 
  -3  -4  -8 62.7156 4.46819   5 
  -3  -4  -8 59.7213 6.53923  24 
  -3   4  -8 64.8891 3.79566  20 
  -3   4  -8 48.4666 4.12873  16 
  -3   4  -8 63.0726 7.07845  27 
  -3   4  -8 65.9493 4.77658  14 
   4  -4   8 81.8318 5.57950  17 
  -4  -4  -8 78.2969 4.32909   5 
  -4  -4  -8 61.5071 7.33938  43 
   4   4   8 80.0276 4.17331  20 
  -4   4  -8 79.6752 3.87846  16 
  -4   4  -8 80.8972 3.67578  20 
  -4   4  -8 89.5749 7.29883  27 
  -4   4  -8 81.8690 4.81437  14 
  -5  -4  -8 29.0635 3.09091   5 
   5  -4   8 30.3650 4.11851  17 
  -5   4  -8 26.2567 3.55789  14 
  -5   4  -8 24.8778 2.02870  15 
   5   4   8 32.7651 3.12210  20 
   6   4   8 106.771 3.31361  20 
  -6   4  -8 98.6454 3.71891  14 
   6  -5  -8 48.6033 3.58534   4 
   6  -5  -8 46.8643 3.53760   1 
   6  -5  -8 46.3093 3.46515  10 
  -6   5   8 46.0483 2.96602  14 
  -6   5   8 44.3876 2.28765  13 
  -6   5   8 43.0547 2.62007  12 
   5  -5  -8 25.6086 3.83732   1 
   5  -5  -8 22.5041 3.65716  10 
   5  -5  -8 19.3448 3.81035   4 
  -5   5   8 20.0899 3.10236  14 
  -5   5   8 29.0248 2.60822  16 
   4  -5  -8 23.7484 4.38238   1 
   4  -5  -8 17.4400 3.75529  22 
   4  -5  -8 18.2793 3.82412  10 
  -4   5   8 15.1892 2.79837  14 
  -4   5   8 14.5336 4.33923  27 
  -4   5   8 18.8686 3.09995  20 
  -4   5   8 16.9878 5.26759  26 
  -4   5   8 17.2109 3.20294  16 
   3  -5  -8 148.146 6.37773   1 
   3  -5  -8 146.400 5.79481  22 
   3  -5  -8 143.598 6.30373   5 
   3  -5  -8 148.457 8.70377  24 
   3  -5  -8 136.423 5.67002  10 
  -3   5   8 144.476 8.75939  27 
  -3   5   8 139.632 5.14791  20 
  -3   5   8 144.271 8.92074  26 
   2  -5  -8 8.23960 2.54771  22 
   2  -5  -8 3.68006 2.52010   1 
   2  -5  -8 5.80336 2.71319   5 
   2  -5  -8 5.77253 2.31500  10 
  -2  -5   8 8.03820 3.34764  43 
   2  -5  -8 9.97339 4.64464  24 
  -2  -5   8 8.75574 1.88364   5 
  -2   5   8 9.46850 4.52614  27 
  -2   5   8 11.9385 2.47409  20 
   1  -5  -8 249.275 8.32164   1 
   1  -5  -8 259.233 7.15903  22 
  -1  -5   8 247.590 11.9160  43 
   1  -5  -8 247.626 10.8708  24 
   1  -5  -8 253.413 8.56686   5 
  -1  -5   8 257.029 7.72921   5 
  -1   5   8 267.227 11.4793  27 
  -1   5   8 256.238 7.21353  20 
   0  -5  -8 142.074 6.05803   5 
   0  -5  -8 145.846 4.64627  22 
   0  -5   8 155.044 9.75657  43 
   0  -5  -8 133.948 6.93576  28 
   0  -5   8 143.569 5.62371   5 
   0  -5   8 136.634 5.12818  28 
   0  -5  -8 153.525 8.47367  24 
   0   5   8 167.878 9.61472  27 
   0   5   8 141.213 5.16629  20 
  -1  -5  -8 82.4759 6.60035  23 
   1  -5   8 73.5028 8.37880  43 
   1  -5   8 79.9405 5.22297  28 
  -1  -5  -8 77.1298 4.60983   5 
  -1  -5  -8 76.5712 6.60717  24 
   1  -5   8 83.9997 3.19613  22 
  -1  -5  -8 74.5487 4.83030  28 
   1  -5   8 80.6188 4.36832   5 
  -1   5  -8 85.0802 4.11467  20 
  -1   5  -8 77.7784 7.07124  27 
   2  -5   8 18.5835 3.41967   5 
   2  -5   8 19.7270 3.30974  17 
  -2  -5  -8 21.7563 3.60511   5 
   2  -5   8 6.40719 4.34214  43 
   2  -5   8 15.8993 2.86028  22 
  -2  -5  -8 32.4558 5.77967  23 
  -2   5  -8 17.2418 3.09608  20 
  -2   5  -8 14.6497 4.26330  27 
  -3  -5  -8 67.2173 3.78261   5 
   3  -5   8 68.4501 3.61317  22 
   3  -5   8 78.9227 4.21634   5 
   3  -5   8 63.4432 4.94500  17 
  -3   5  -8 65.1429 3.71762  16 
  -3   5  -8 63.0532 3.56208  20 
   4  -5   8 118.757 5.20613  17 
   4  -5   8 107.696 3.94216  22 
  -4  -5  -8 101.576 3.97803   5 
  -4  -5  -8 100.486 2.87397   9 
  -4   5  -8 103.253 3.75808  16 
  -4   5  -8 102.153 3.53883  20 
  -4   5  -8 107.445 4.68337  14 
   5  -5   8 2.71985 1.37694  22 
  -5  -5  -8 1.37494 0.89759   8 
   5  -5   8 2.83596 2.05842  17 
  -5  -5  -8 7.04691 1.15071   9 
  -5   5  -8 5.71224 0.95824  15 
  -5   5  -8 1.70571 1.73005  14 
   5  -6  -8 9.48779 2.49547   1 
   5  -6  -8 8.88374 1.46270  22 
  -5   6   8 5.10818 1.34595  15 
  -5   6   8 6.00965 1.58745  14 
   4  -6  -8 4.60367 1.85218   1 
   4  -6  -8 3.63277 1.57802  22 
   4  -6  -8 2.24002 1.97134   5 
  -4   6   8 4.58278 1.70125  20 
  -4   6   8 0.75699 1.71033  16 
  -4   6   8 2.30471 1.85675  14 
   3  -6  -8 11.4209 2.40197   5 
   3  -6  -8 10.5622 2.84850   1 
   3  -6  -8 13.2626 2.43079  22 
  -3   6   8 12.7093 2.12944  20 
  -3   6   8 12.3175 2.88124  16 
   2  -6  -8 16.0547 3.66721  23 
   2  -6  -8 34.8863 6.28286  24 
   2  -6  -8 17.9380 3.59562   5 
  -2   6   8 19.0927 3.22096  20 
   1  -6  -8 13.4412 3.43875   5 
   1  -6  -8 9.44054 3.90970  23 
  -1   6   8 8.68467 2.06912  20 
   0  -6   8 24.9742 2.99851   5 
   0  -6  -8 24.0358 5.35752  23 
   0  -6  -8 27.3594 3.44783   5 
   0   6   8 25.6341 3.07101  20 
  -1  -6  -8 117.617 6.54206  23 
  -1  -6  -8 119.309 4.63458   5 
   1  -6   8 122.461 4.92875   5 
   1  -6   8 114.632 4.69539   5 
  -1   6  -8 126.838 4.26002  20 
   2  -6   8 19.7163 2.93538   5 
  -2  -6  -8 21.2375 4.44792  23 
  -2  -6  -8 26.6889 2.57591   5 
  -2  -6  -8 14.9589 1.82746   9 
  -2   6  -8 21.4894 2.60462  20 
   3  -6   8 72.8403 3.59228   5 
  -3  -6  -8 72.5127 2.31926   8 
  -3  -6  -8 71.1323 2.04725   9 
   3  -6   8 74.4388 4.27173  17 
  -3   6  -8 75.1093 3.27773  16 
  -3   6  -8 71.6894 3.05231  20 
   2  -7  -8 32.8073 2.61839   5 
  -2   7   8 29.5003 2.43105  20 
   1  -7  -8 83.7237 3.47728   5 
  -1   7   8 89.6016 3.20749  20 
   0  -7  -8 62.4475 2.71619   5 
   0  -7  -8 59.6737 2.00366   9 
   0   7   8 55.0164 2.71441  20 
  -1  -7  -8 3.34391 0.80657   9 
  -1  -7  -8 2.99280 0.82902   8 
  -1   7  -8 3.53028 1.42519  20 
  -8   0   9 1.88929 1.07876  22 
  -8   0   9 0.71878 2.71493  17 
  -8   0   9 0.87452 1.92719  11 
  -8   0   9 3.30436 1.82134   5 
   8   0  -9 0.43711 1.58475  20 
  -8   0   9 0.92393 2.77717   6 
  -8   0   9 8.20844 3.28500  18 
  -7   0   9 38.3198 3.08893  10 
  -7   0   9 39.7502 6.71844  18 
  -7   0   9 39.2168 6.12726   2 
  -7   0   9 37.3817 4.19780  11 
  -7   0   9 37.9450 4.25854   5 
  -7   0   9 38.2646 6.84635   6 
   7   0  -9 33.7757 3.52227  20 
  -7   0   9 35.2529 5.49004  17 
  -7   0   9 33.5026 3.36912  22 
   6   0  -9 -4.3894 2.93113   3 
  -6   0   9 -1.5652 3.56520  17 
  -6   0   9 -0.8889 4.10258  18 
  -6   0   9 -2.1033 2.42615  10 
  -6   0   9 -0.6276 3.02781   2 
  -6   0   9 0.89604 2.71332  11 
  -6   0   9 -0.5719 4.26102   6 
  -6   0   9 -0.8649 2.46673  22 
   6   0  -9 -1.4514 2.30262  20 
  -5   0   9 233.817 13.6490  39 
  -4   0   9 141.019 10.6290  39 
  -4   0   9 140.219 5.12813  25 
  -3   0   9 143.061 5.51610  25 
  -3   0   9 151.122 10.5059  39 
  -2   0   9 121.411 5.64230  25 
  -2   0   9 127.352 5.83385  38 
   1   0  -9 660.232 21.3601  40 
   1   0  -9 681.243 23.2672  37 
  -1   0   9 682.178 17.3769  38 
   1   0  -9 643.838 19.9190  27 
   0   0  -9 12.8657 4.93592  40 
   0   0  -9 10.9970 3.93565  27 
   0   0   9 11.1915 3.33567  38 
   1   0   9 129.668 6.97311  38 
   1   0   9 116.539 5.95609  25 
  -1   0  -9 118.255 6.87081  38 
  -1   0  -9 123.298 9.25119  40 
  -2   0  -9 161.261 7.36068  38 
  -2   0  -9 159.781 8.39612  24 
   2   0   9 153.034 6.89405  25 
  -2   0  -9 173.344 10.1781  40 
   2   0   9 162.368 8.38866  38 
   3   0   9 893.553 22.6195  25 
  -3   0  -9 881.702 27.0987  40 
   3   0   9 896.333 23.8810  38 
  -3   0  -9 876.277 26.6776  24 
  -4   0  -9 67.9191 6.74303  17 
  -4   0  -9 71.3513 5.45585   1 
  -4   0  -9 64.8295 5.28374  10 
  -4   0  -9 74.9517 4.45373  11 
  -4   0  -9 78.9632 7.21330  24 
  -4   0  -9 85.9606 7.81938  40 
  -5   0  -9 12.5636 3.78598  17 
  -5   0  -9 4.54399 4.77307  24 
  -5   0  -9 9.12047 2.59521  10 
  -5   0  -9 14.0157 2.80038   1 
  -5   0  -9 10.8322 2.28116  11 
  -6   0  -9 1.85424 1.53347  11 
  -6   0  -9 4.14536 1.89441  10 
  -6   0  -9 -2.1152 3.89752  24 
  -6   0  -9 3.82406 2.24006   1 
   6   0   9 0.81762 1.53744  15 
  -6   0  -9 1.28670 3.03583  17 
  -6   0  -9 -0.1713 1.99637  22 
   8  -1  -9 40.0430 2.87952  15 
  -8  -1   9 50.9445 3.72008  11 
  -8  -1   9 47.1122 4.40204  17 
  -8  -1   9 47.9536 5.13075  18 
  -8  -1   9 45.2210 3.15505   5 
  -8  -1   9 42.0212 4.90130   6 
   8   1  -9 47.7901 2.80179  20 
  -8   1   9 34.7352 4.63243   6 
  -8   1   9 48.5201 2.74912  11 
  -8   1   9 47.3899 2.76938  22 
  -8   1   9 43.4473 4.48228  17 
  -8   1   9 46.5690 5.14905  18 
   7  -1  -9 9.65027 2.72712   4 
  -7  -1   9 7.94214 3.32112  17 
  -7  -1   9 4.56683 1.39587  22 
  -7  -1   9 8.67850 2.45206   5 
   7  -1  -9 6.15615 2.84479   3 
  -7  -1   9 3.21346 3.61852  18 
   7  -1  -9 6.87532 1.99499  20 
  -7  -1   9 7.02983 3.23659   2 
  -7  -1   9 3.55026 3.93234   6 
   7   1  -9 8.04530 2.27839  20 
  -7   1   9 7.13019 3.96677  18 
  -7   1   9 7.11890 3.51243  17 
  -7   1   9 6.25835 2.44548  10 
  -7   1   9 11.9108 3.30981   2 
  -7   1   9 9.39742 2.39112  11 
  -7   1   9 9.76585 4.19243   6 
   6  -1  -9 45.6793 4.11441  20 
  -6  -1   9 57.0214 4.64566   5 
  -6  -1   9 49.7059 8.81005  43 
   6  -1  -9 50.9607 5.57420   3 
  -6  -1   9 47.2105 6.06502   2 
  -6  -1   9 48.5581 7.96635   6 
  -6  -1   9 58.5561 3.45242  22 
  -6  -1   9 50.1270 6.16517  17 
  -6  -1   9 58.8692 7.21231  18 
   6   1  -9 44.7129 3.94783  20 
  -6   1   9 55.7875 6.11239  17 
  -6   1   9 54.7094 4.35978  11 
  -6   1   9 40.3584 6.10838   2 
  -6   1   9 54.0977 7.44821   6 
  -5  -1   9 185.722 12.6236  43 
  -5  -1   9 179.598 12.4159  39 
  -5   1   9 196.078 6.26889  25 
  -5   1   9 161.701 6.98437  11 
  -5   1   9 165.067 11.7630  39 
   4  -1  -9 236.985 10.1382  38 
  -4  -1   9 239.822 13.6915  39 
   4  -1  -9 264.831 13.5244  40 
  -4  -1   9 233.895 14.1613  43 
  -4   1   9 234.511 13.0453  39 
  -4   1   9 242.906 7.71637  25 
   3  -1  -9 7.37102 5.64083  40 
  -3   1   9 6.02064 3.48300  38 
  -3   1   9 5.19828 2.72120  25 
  -2  -1   9 33.7409 3.26453  25 
   2  -1  -9 23.0170 6.96132  37 
   2  -1  -9 34.8995 7.69328  40 
   2   1  -9 39.1219 6.12600  27 
  -2   1   9 31.9460 5.05226  38 
  -2   1   9 30.6777 4.52991  25 
   1  -1  -9 412.738 15.0171  40 
   1  -1  -9 393.292 16.8755  37 
  -1   1   9 403.541 12.5716  38 
   1   1  -9 387.886 13.5816  27 
   0  -1   9 301.535 9.11296  25 
   0  -1   9 314.073 9.42277  38 
   0  -1  -9 326.167 12.9734  40 
   0  -1  -9 323.792 15.6662  37 
   0   1  -9 308.286 12.0100  27 
   0   1   9 345.302 11.0837  38 
  -1  -1  -9 171.353 7.06214  38 
  -1  -1  -9 187.010 10.1854  40 
   1  -1   9 173.982 6.61515  25 
  -1  -1  -9 196.240 12.0464  37 
   1  -1   9 179.206 7.25152  38 
  -1   1  -9 188.994 10.5869  40 
   1   1   9 190.747 8.66047  38 
  -1   1  -9 177.444 9.03452  27 
   1   1   9 186.685 8.15442  30 
   2  -1   9 162.315 6.65832  25 
  -2  -1  -9 157.937 8.58799  24 
   2  -1   9 159.670 7.31206  38 
  -2  -1  -9 161.996 9.40596  40 
  -2   1  -9 164.241 9.03853  27 
   2   1   9 148.006 8.31092  38 
   2   1   9 162.584 7.88459  30 
  -2   1  -9 161.778 8.39323  38 
  -2   1  -9 164.327 10.2874  40 
   3  -1   9 85.8969 9.02450  40 
  -3  -1  -9 76.8437 7.08817  40 
   3  -1   9 92.1525 5.81157  25 
  -3  -1  -9 101.842 7.44687  24 
   3  -1   9 85.2565 6.27683  38 
  -3   1  -9 89.1297 8.60376  40 
  -3   1  -9 80.3827 6.61371  38 
   3   1   9 82.3495 6.46196  30 
  -4  -1  -9 116.318 5.42716  10 
   4  -1   9 124.827 6.15773  25 
   4  -1   9 116.132 4.34810  15 
   4  -1   9 119.857 5.07407  12 
  -4  -1  -9 113.505 5.46001  11 
   4  -1   9 113.699 9.79102  40 
  -4  -1  -9 119.581 8.27589  24 
  -4  -1  -9 121.028 6.27887   1 
  -4  -1  -9 117.370 7.42417  17 
   4   1   9 120.636 7.54590  30 
  -4   1  -9 112.284 7.93991  24 
   4   1   9 116.242 4.90709  20 
  -4   1  -9 112.039 9.19130  40 
  -4   1  -9 114.882 5.73215  14 
  -4   1  -9 119.664 4.00928  13 
  -4   1  -9 110.035 4.50094  11 
  -4   1  -9 106.140 7.21385  17 
  -5  -1  -9 1.11895 2.16064  11 
  -5  -1  -9 7.01195 4.43619  24 
   5  -1   9 3.47288 1.61136  15 
  -5  -1  -9 5.47084 2.33159  22 
  -5  -1  -9 6.39058 3.73856  17 
   5  -1   9 5.57151 2.85852  25 
   5  -1   9 3.78790 2.05475  12 
  -5  -1  -9 3.57306 2.22181  10 
  -5  -1  -9 0.55517 2.55660   1 
  -5   1  -9 2.82974 2.66563   1 
   5   1   9 4.89464 2.00614  20 
  -5   1  -9 1.97695 3.40981  17 
  -5   1  -9 4.38841 4.40928  24 
  -5   1  -9 6.63996 2.63392  10 
  -6  -1  -9 92.5275 5.53538  17 
  -6  -1  -9 77.4056 6.19506  24 
   6  -1   9 87.3857 3.65753  12 
  -6  -1  -9 85.1120 3.95230  11 
  -6  -1  -9 87.0218 4.08541   1 
  -6  -1  -9 87.1815 3.59772  22 
   6  -1   9 86.8290 3.31075  13 
  -6   1  -9 90.1214 4.53011   1 
  -6   1  -9 85.7417 4.27095  10 
   6   1   9 86.4880 3.44404  20 
  -6   1  -9 71.1453 6.36788  24 
  -6   1  -9 69.6311 5.23900  17 
   8  -2  -9 46.4864 2.37601  13 
  -8  -2   9 43.9981 1.95733  21 
   8  -2  -9 54.8307 3.48423   3 
  -8  -2   9 50.3960 4.57317  18 
  -8  -2   9 49.4771 2.76892   5 
  -8   2   9 46.3809 4.92483  18 
  -8   2   9 48.9458 2.86019  22 
  -8   2   9 44.6430 2.65461  10 
  -8   2   9 48.0483 4.10846  17 
   8   2  -9 46.2121 2.62027  20 
  -7  -2   9 8.44905 3.36765  18 
   7  -2  -9 12.6794 2.59460   4 
   7  -2  -9 18.5480 2.69614  15 
   7  -2  -9 11.9339 2.87485   3 
  -7  -2   9 19.2609 3.42178   5 
  -7  -2   9 21.7445 5.81622   6 
  -7   2   9 14.2336 2.82806  10 
  -7   2   9 19.7925 4.94411  17 
  -7   2   9 24.6212 5.55270   6 
  -7   2   9 15.7556 3.84372  18 
   7   2  -9 16.4153 3.14504  20 
   6  -2  -9 31.2633 5.24234   3 
  -6  -2   9 32.6459 6.60287   6 
  -6  -2   9 26.6707 7.19329  43 
  -6  -2   9 27.4081 4.06158   5 
   6  -2  -9 35.2908 3.45132  15 
  -6  -2   9 31.9456 3.39350  28 
  -6   2   9 27.5230 3.42140  11 
  -6   2   9 36.7323 7.20967   6 
   6   2  -9 36.6335 3.70036  20 
  -6   2   9 28.0360 5.67134  17 
   6   2  -9 28.8055 3.81845  20 
  -6   2   9 31.7647 3.50831  25 
  -6   2   9 27.2329 3.17307  12 
  -5  -2   9 11.1302 6.28663  39 
  -5  -2   9 15.5247 2.86589  22 
  -5  -2   9 12.5279 4.94474   6 
  -5  -2   9 18.8561 4.12493  28 
   5  -2  -9 17.6573 6.49726  40 
   5  -2  -9 19.4533 4.91577   3 
  -5  -2   9 9.75326 4.99452  43 
  -5  -2   9 23.8500 4.04071   5 
  -5   2   9 17.9576 2.90620  13 
  -5   2   9 15.7121 2.50504  12 
  -5   2   9 21.2252 4.27774  14 
  -5   2   9 19.6257 3.60189  11 
  -5   2   9 17.3811 4.22256  25 
  -5   2   9 30.0135 5.97799  17 
  -4  -2   9 48.8537 8.06185  43 
   4  -2  -9 45.4665 8.57646  40 
  -4   2   9 31.8732 5.39973  38 
  -4   2   9 32.4497 4.71587  25 
  -3  -2   9 286.969 14.7677  43 
   3  -2  -9 263.216 15.1856  37 
   3  -2  -9 299.775 13.5185  40 
  -3   2   9 298.545 10.6430  38 
  -3   2   9 284.499 9.17024  25 
  -3   2   9 268.873 12.3582  27 
   2  -2  -9 35.3040 7.94733  40 
  -2  -2   9 30.7925 7.90601  43 
   2  -2  -9 30.8397 8.62754  37 
   2   2  -9 34.7498 6.10335  27 
  -2   2   9 35.3301 5.86967  38 
   1  -2  -9 80.9899 10.6488  37 
   1  -2  -9 78.4666 7.99664  40 
   1   2  -9 84.5801 6.03228  32 
  -1   2   9 97.3183 6.91664  38 
  -1   2   9 79.4641 6.30504  30 
   1   2  -9 96.0362 7.39581  27 
   0  -2  -9 965.134 32.4300  37 
   0  -2   9 966.434 22.7469  25 
   0  -2  -9 958.003 28.2768  40 
   0   2  -9 971.847 27.5181  27 
   0   2   9 1005.96 25.1761  30 
  -1  -2  -9 5.32595 7.10234  37 
  -1  -2  -9 9.57624 4.67971  40 
   1  -2   9 4.84078 2.43072  25 
  -1  -2  -9 0.53140 4.36746  24 
  -1   2  -9 7.16737 3.65817  31 
   1   2   9 0.09231 3.24603  30 
  -1   2  -9 10.8168 3.91145  27 
   2  -2   9 18.4486 4.10970  25 
  -2  -2  -9 24.7870 6.26229  24 
   2  -2   9 18.1478 5.23653  40 
   2   2   9 24.0036 5.10054  30 
  -2   2  -9 14.7862 4.48924  27 
  -2   2  -9 19.5500 4.93389  38 
   3  -2   9 6.43355 2.00044  12 
  -3  -2  -9 2.23818 2.80081  10 
   3  -2   9 8.02039 2.79862  25 
  -3  -2  -9 9.11578 4.47756  24 
   3  -2   9 6.68850 1.75915  13 
  -3  -2  -9 4.10796 4.10418  17 
   3  -2   9 13.8339 3.86706  17 
  -3  -2  -9 6.70848 2.74642  22 
   3  -2   9 9.42243 5.17326  40 
  -3  -2  -9 -0.5375 2.77619   5 
  -3  -2  -9 2.65203 2.82167   1 
  -3   2  -9 9.97031 5.47699  40 
   3   2   9 5.51217 3.51371  30 
  -3   2  -9 7.45738 3.98788  27 
  -3   2  -9 4.97062 2.00222  16 
   3   2   9 5.17368 2.31856  20 
  -3   2  -9 6.92057 3.05393  14 
  -4  -2  -9 250.909 7.86172  10 
  -4  -2  -9 252.354 8.69259   1 
   4  -2   9 267.604 6.41959  13 
  -4  -2  -9 273.984 10.5624  17 
  -4  -2  -9 263.183 7.59297  22 
   4  -2   9 259.131 7.03335  12 
   4  -2   9 268.455 9.59726  17 
   4  -2   9 263.928 8.40442  25 
  -4  -2  -9 265.268 8.78147   5 
  -4  -2  -9 276.295 11.2910  24 
   4   2   9 264.076 7.40712  20 
  -4   2  -9 262.846 6.46903  15 
  -4   2  -9 262.521 8.19295  14 
   5  -2   9 22.4750 2.20350  13 
   5  -2   9 20.0022 3.15690  12 
  -5  -2  -9 20.8024 5.59729  17 
  -5  -2  -9 26.5474 5.75400  24 
  -5  -2  -9 23.5722 3.78837  11 
  -5  -2  -9 20.1615 3.38587   1 
   5  -2   9 22.5299 3.83707  25 
  -5  -2  -9 19.7540 3.99454   5 
  -5  -2  -9 23.4762 3.15289  22 
  -5   2  -9 19.5772 2.87095  14 
  -5   2  -9 23.1561 2.22554  13 
   5   2   9 16.9019 3.08840  20 
  -6  -2  -9 21.7977 4.30749  17 
  -6  -2  -9 22.2980 3.00986   5 
  -6  -2  -9 23.3798 3.12751  11 
   6  -2   9 17.7333 2.34366  12 
   6   2   9 21.5431 2.72089  20 
  -6   2  -9 25.5370 3.20144  10 
  -7  -3   9 86.7513 3.35572   5 
   7  -3  -9 84.1416 4.86354   3 
   7  -3  -9 82.1071 4.49063   4 
  -7  -3   9 84.6804 2.41929  21 
  -7   3   9 83.1229 4.53050  10 
  -7   3   9 79.1561 6.27942  18 
  -7   3   9 90.6920 2.75294  12 
  -6  -3   9 78.4484 4.00112   5 
   6  -3  -9 78.4556 5.28709   4 
   6  -3  -9 81.7696 3.50210  13 
   6  -3  -9 85.4956 5.36414   3 
  -6  -3   9 84.7456 6.96638   6 
  -6   3   9 83.2439 4.31820  25 
  -6   3   9 82.0305 2.83890  13 
  -6   3   9 84.1545 4.18052  14 
  -6   3   9 84.5161 7.50289   6 
  -6   3   9 85.8589 3.92068  12 
  -5  -3   9 70.2937 4.07523   5 
   5  -3  -9 67.9825 5.61358   3 
  -5  -3   9 55.6288 7.30219  43 
   5  -3  -9 61.3141 3.73167  13 
  -5   3   9 66.7206 4.83567  25 
  -5   3   9 62.1467 4.45623  14 
  -5   3   9 67.6060 3.06069  15 
  -5   3   9 67.4605 4.43248  12 
   4  -3  -9 88.5885 3.93632  13 
   4  -3  -9 100.902 7.69382  24 
  -4  -3   9 91.4179 4.70779   5 
  -4  -3   9 95.4035 4.38327  28 
   4  -3  -9 79.9373 9.36166  40 
   4  -3  -9 93.6843 6.23993  10 
   4  -3  -9 79.2439 5.97661   3 
  -4  -3   9 79.7833 8.45464  43 
  -4   3   9 79.5421 4.12998  16 
  -4   3   9 86.8263 5.63274  25 
  -4   3   9 95.8215 8.02692  27 
  -4   3   9 92.1371 5.34804  14 
  -4   3   9 84.3130 4.89947  12 
   3  -3  -9 94.5734 7.77471  24 
  -3  -3   9 97.1001 8.94497  43 
   3  -3  -9 103.471 9.20299  40 
  -3  -3   9 90.1645 5.33438  28 
  -3   3   9 102.581 8.31257  27 
  -3   3   9 105.188 8.44194  38 
   2  -3  -9 66.5340 7.79047  40 
  -2  -3   9 50.4987 8.27759  43 
   2  -3  -9 43.1046 6.92053  24 
   2   3  -9 48.3402 6.28893  27 
   2   3  -9 46.3574 5.29664  32 
  -2   3   9 53.3706 5.80281  30 
  -2   3   9 36.6243 6.54594  38 
  -2   3   9 57.3618 8.20954  27 
   1  -3  -9 112.442 11.5891  37 
   1  -3  -9 115.929 8.10077  40 
  -1  -3   9 127.359 10.2221  43 
   1  -3  -9 129.947 7.94268  24 
   1   3  -9 127.334 8.01455  27 
   1   3  -9 118.858 6.85871  32 
  -1   3   9 119.177 7.45043  30 
   0  -3  -9 166.551 8.91999  24 
   0  -3   9 165.708 11.7691  43 
   0   3   9 150.469 7.91257  30 
   0   3  -9 165.568 9.05350  31 
   0   3  -9 160.409 8.59041  27 
   0   3  -9 177.481 8.17194  32 
  -1  -3  -9 143.981 8.36571  24 
  -1   3  -9 142.142 8.64449  27 
   1   3   9 145.176 7.54703  30 
  -1   3  -9 114.389 8.07790  31 
  -2  -3  -9 51.5759 4.38212  22 
  -2  -3  -9 47.1457 6.93679  24 
   2  -3   9 41.8523 6.10602  17 
   2   3   9 46.1922 4.37576  20 
  -2   3  -9 43.8211 3.80108  20 
  -2   3  -9 45.2969 6.68361  27 
   2   3   9 52.0334 5.80460  30 
   3  -3   9 114.733 6.78793  17 
  -3  -3  -9 122.313 7.55409  17 
  -3  -3  -9 110.876 5.70875   5 
  -3  -3  -9 104.628 5.46128   1 
  -3  -3  -9 113.424 4.77273  22 
   3  -3   9 109.880 3.86753  12 
  -3  -3  -9 114.138 8.11550  24 
  -3   3  -9 125.337 8.14709  27 
   3   3   9 103.598 4.97868  20 
  -3   3  -9 116.795 4.79540  16 
  -3   3  -9 115.989 4.61963  20 
  -3   3  -9 120.355 5.95549  14 
   4  -3   9 75.8359 5.92249  17 
  -4  -3  -9 86.3275 4.43704   1 
  -4  -3  -9 80.1705 6.66226  17 
   4  -3   9 92.1560 3.45374  12 
  -4  -3  -9 85.7594 3.61422  22 
  -4  -3  -9 80.4310 7.27009  24 
  -4  -3  -9 95.0353 5.08226   5 
   4   3   9 99.7397 4.44034  20 
  -4   3  -9 89.5539 5.31562  14 
  -4   3  -9 80.7579 7.13912  27 
  -4   3  -9 92.4247 3.58913  16 
  -5  -3  -9 31.2832 4.88691  17 
  -5  -3  -9 18.8305 4.23207  24 
   5  -3   9 14.7086 3.76479  17 
  -5  -3  -9 15.7339 3.25238   5 
   5  -3   9 16.3956 2.19094  12 
  -5   3  -9 14.0662 2.17139  13 
   5   3   9 15.2094 3.09448  20 
  -5   3  -9 12.3171 2.53904  14 
  -6  -3  -9 90.4151 3.74253  11 
  -6  -3  -9 89.6101 3.59852   5 
   6   3   9 86.1205 3.14469  20 
   7  -4  -9 121.595 4.55850  10 
   7  -4  -9 121.595 4.32332   4 
   7  -4  -9 117.741 4.62750   3 
  -7   4   9 111.439 5.64657  18 
  -7   4   9 119.936 3.11847  12 
   6  -4  -9 33.2228 4.23478  10 
   6  -4  -9 31.1685 3.82999   1 
   6  -4  -9 43.2169 3.95748   4 
   6  -4  -9 33.1110 4.26784   3 
  -6   4   9 41.2698 2.32146  13 
  -6   4   9 40.3743 3.21976  14 
  -6   4   9 40.7197 3.02827  12 
   5  -4  -9 122.593 6.15595   1 
   5  -4  -9 131.358 6.22274  10 
   5  -4  -9 126.620 5.79321   4 
   5  -4  -9 129.607 5.86500   3 
  -5  -4   9 118.105 4.48365   5 
  -5   4   9 120.395 4.86325  14 
  -5   4   9 115.700 4.64993  12 
  -5   4   9 120.876 5.72850  25 
  -5   4   9 119.744 4.11658  15 
   4  -4  -9 3.71347 3.14445  10 
   4  -4  -9 3.95233 3.06158   1 
  -4  -4   9 -0.0009 3.47520  43 
  -4  -4   9 4.41186 1.90881   5 
   4  -4  -9 3.39084 4.65718  24 
   4  -4  -9 5.11691 2.97004   4 
  -4   4   9 6.01463 4.25945  27 
  -4   4   9 10.9157 2.87925  14 
  -4   4   9 3.36458 2.08271  16 
   3  -4  -9 110.981 6.01466  10 
  -3  -4   9 105.274 4.75086   5 
   3  -4  -9 105.908 8.34553  24 
  -3  -4   9 111.985 8.18743  43 
   3  -4  -9 109.467 6.10467   1 
  -3   4   9 111.932 5.13572  16 
  -3   4   9 104.894 8.38454  27 
  -3   4   9 110.136 4.73578  20 
   2  -4  -9 341.245 10.3176  10 
   2  -4  -9 368.535 13.4771  24 
  -2  -4   9 360.797 15.4938  43 
  -2  -4   9 333.746 9.83872   5 
   2  -4  -9 331.718 11.1523   1 
  -2  -4   9 348.232 9.29936  28 
  -2   4   9 322.810 12.0944  30 
  -2   4   9 351.662 8.88382  20 
  -2   4   9 352.279 13.9243  27 
   1  -4  -9 354.878 10.9748   1 
   1  -4  -9 349.829 9.59537  22 
   1  -4  -9 348.056 10.2594  10 
  -1  -4   9 341.761 10.4809  28 
  -1  -4   9 358.971 16.0940  43 
   1  -4  -9 357.777 13.3310  24 
  -1  -4   9 349.987 10.1462   5 
   1  -4  -9 345.759 10.6922   5 
  -1  -4   9 347.363 8.22016  22 
  -1   4   9 349.822 12.3499  30 
  -1   4   9 350.131 9.01848  20 
   0  -4  -9 569.240 13.5193  22 
   0  -4   9 554.989 15.1176   5 
   0  -4   9 583.485 22.6261  43 
   0  -4  -9 579.504 18.5272  24 
   0  -4  -9 545.778 15.7889   1 
   0  -4  -9 569.712 15.4186   5 
   0  -4   9 561.835 12.8874  22 
   0  -4  -9 541.091 14.3883  10 
   0   4  -9 561.868 12.9227  20 
   0   4  -9 577.307 17.9956  27 
   0   4   9 548.163 16.6912  30 
   0   4   9 555.368 12.9506  20 
  -1  -4  -9 44.4841 4.44072   1 
   1  -4   9 41.1571 4.39882   5 
   1  -4   9 28.4834 7.60988  43 
  -1  -4  -9 31.3548 3.88245  22 
  -1  -4  -9 49.9901 4.68388   5 
   1  -4   9 42.4854 3.93232  22 
   1  -4   9 36.8538 5.41753  17 
  -1  -4  -9 41.5755 6.39819  24 
   1   4   9 32.3427 4.01276  20 
   1   4   9 25.3859 5.52220  30 
  -1   4  -9 36.1301 3.80833  20 
  -1   4  -9 39.0864 6.35733  27 
  -2  -4  -9 144.932 6.98702  28 
   2  -4   9 153.599 7.42474  17 
  -2  -4  -9 156.764 8.66848  24 
  -2  -4  -9 157.993 4.97026  22 
   2  -4   9 156.434 5.78135  22 
  -2  -4  -9 163.441 6.34685   5 
  -2   4  -9 154.551 5.23900  20 
  -2   4  -9 144.786 8.73515  27 
   2   4   9 159.971 5.50864  20 
   3  -4   9 110.106 4.88315  22 
  -3  -4  -9 116.589 7.17508  24 
  -3  -4  -9 114.998 5.30996   5 
   3  -4   9 106.696 6.24549  17 
  -3   4  -9 110.321 4.54579  16 
  -3   4  -9 115.762 4.34616  20 
  -3   4  -9 110.667 5.52860  14 
   3   4   9 114.976 4.56461  20 
  -3   4  -9 106.437 7.48801  27 
  -4  -4  -9 210.067 6.78441   5 
  -4  -4  -9 206.934 8.86305  24 
   4  -4   9 198.445 7.75733  17 
   4  -4   9 208.042 6.40050  22 
  -4   4  -9 215.540 6.71394  14 
  -4   4  -9 213.476 5.72208  16 
   4   4   9 214.641 5.99560  20 
  -5  -4  -9 5.90590 1.72732   5 
   5  -4   9 5.54529 1.85297  22 
   5  -4   9 8.36720 2.29495  17 
  -5   4  -9 6.47414 1.26664  13 
   5   4   9 6.32551 1.69931  20 
  -5   4  -9 9.26477 2.10345  14 
   6  -5  -9 2.40543 1.90223  22 
   6  -5  -9 2.69914 1.74687  10 
   6  -5  -9 2.43671 1.78972   4 
   6  -5  -9 3.57016 1.81293   1 
  -6   5   9 4.20894 1.20840  12 
  -6   5   9 2.23950 1.49842  14 
  -6   5   9 2.40113 0.91509  13 
   5  -5  -9 10.5898 2.28620  10 
   5  -5  -9 5.67276 2.26080   4 
   5  -5  -9 8.68130 2.36118  22 
   5  -5  -9 8.70605 2.27991   1 
  -5   5   9 6.63730 1.59111  15 
  -5   5   9 8.86268 1.86007  12 
  -5   5   9 6.73414 1.96929  14 
   4  -5  -9 187.077 6.22686  10 
   4  -5  -9 191.498 6.18292  22 
   4  -5  -9 183.936 7.07356   1 
  -4   5   9 188.464 5.60917  16 
  -4   5   9 183.012 5.30797  20 
  -4   5   9 190.214 6.01200  14 
   3  -5  -9 31.3545 4.16634   1 
   3  -5  -9 26.9117 3.92047  22 
   3  -5  -9 19.6990 3.64665  10 
   3  -5  -9 27.5653 6.36770  24 
  -3   5   9 26.5983 3.28568  20 
  -3   5   9 39.0635 4.20081  14 
  -3   5   9 26.0439 3.50796  16 
  -3   5   9 16.0089 4.35013  27 
  -3   5   9 32.2998 6.42321  26 
   2  -5  -9 19.6424 3.95527   1 
  -2  -5   9 19.9079 2.89720   5 
   2  -5  -9 16.3809 3.51003  22 
   2  -5  -9 16.6117 4.19708   5 
  -2  -5   9 11.7271 3.67230  43 
   2  -5  -9 17.7138 4.93369  24 
  -2   5   9 16.7301 3.51914  20 
  -2   5   9 25.6566 6.48589  27 
  -1  -5   9 27.0036 3.32064   5 
  -1  -5   9 19.1998 5.99809  43 
   1  -5  -9 28.0015 6.81191  24 
   1  -5  -9 20.5670 3.92526   5 
   1  -5  -9 21.9173 3.72647   1 
   1  -5  -9 26.5804 3.38067  22 
  -1   5   9 25.1735 3.43066  20 
  -1   5   9 23.1355 5.29413  27 
   0  -5  -9 107.352 6.20208  28 
   0  -5   9 106.078 4.22180  28 
   0  -5  -9 116.997 4.02476  22 
   0  -5  -9 120.606 5.43831   5 
   0  -5   9 107.680 8.45727  43 
   0  -5   9 120.832 4.95288   5 
   0  -5  -9 112.275 7.68629  24 
   0   5   9 122.152 4.63350  20 
   0   5   9 105.453 8.23232  27 
  -1  -5  -9 122.769 7.43324  24 
  -1  -5  -9 133.358 6.96623  23 
   1  -5   9 122.852 9.33366  43 
   1  -5   9 129.163 5.49024   5 
   1  -5   9 122.905 3.48730  22 
  -1  -5  -9 122.841 5.38629   5 
   1  -5   9 126.413 5.76720   5 
  -1   5  -9 134.985 4.76150  20 
   1   5   9 127.386 4.58154  20 
  -1   5  -9 137.243 7.86896  27 
   2  -5   9 34.6733 2.61621  22 
   2  -5   9 32.0741 3.58490   5 
   2  -5   9 31.1369 4.54611  17 
  -2  -5  -9 27.1154 3.44450   5 
  -2   5  -9 33.7013 3.17940  20 
   2   5   9 30.5329 3.20979  20 
   3  -5   9 36.7423 2.70531  22 
   3  -5   9 36.3227 4.27805  17 
  -3  -5  -9 37.6802 3.25235   5 
   3  -5   9 38.9448 3.46871   5 
   3   5   9 36.5499 3.15669  20 
  -3   5  -9 34.4737 3.78498  14 
  -3   5  -9 39.7770 2.86573  16 
  -3   5  -9 37.1973 2.72440  20 
  -4  -5  -9 69.1645 2.87189   5 
   4  -5   9 59.2728 2.64625  22 
  -4  -5  -9 66.2391 2.09910   9 
   4  -5   9 63.2213 4.15401  17 
   4   5   9 62.7388 3.06811  20 
  -4   5  -9 59.1852 2.60214  16 
  -4   5  -9 62.0075 3.50701  14 
   4  -6  -9 20.1954 2.41531   1 
   4  -6  -9 16.8604 2.85232   5 
   4  -6  -9 13.5452 1.64048  22 
  -4   6   9 9.39739 1.77685  14 
  -4   6   9 12.9921 2.03552  16 
  -4   6   9 15.1121 2.07274  20 
   3  -6  -9 3.07162 2.04943   5 
   3  -6  -9 0.11295 1.11733  22 
  -3   6   9 1.89176 1.72646  16 
  -3   6   9 0.30508 1.65379  20 
   2  -6  -9 83.5502 4.22759   5 
   2  -6  -9 72.2101 5.32808  23 
   2  -6  -9 83.4954 6.37907  24 
  -2   6   9 81.8186 3.54009  20 
   1  -6  -9 193.837 7.91971  23 
   1  -6  -9 203.368 6.55276   5 
   1  -6  -9 192.611 8.85315  24 
  -1  -6   9 208.360 5.69919   5 
  -1   6   9 198.042 5.72187  20 
   0  -6   9 13.6318 2.55323   5 
   0  -6  -9 4.71771 3.24570  23 
   0  -6  -9 7.73909 2.12136   5 
   0   6   9 7.91318 1.89407  20 
   1  -6   9 28.3093 2.89956   5 
  -1  -6  -9 30.1739 3.04373   5 
  -1  -6  -9 28.3156 4.48879  23 
  -1   6  -9 23.7080 2.64102  20 
   1   6   9 33.5275 2.72641  20 
  -2  -6  -9 3.58726 1.51335   5 
   2  -6   9 0.39692 1.68633   5 
  -2  -6  -9 1.39029 1.15625   9 
   2   6   9 1.91526 1.53778  20 
  -2   6  -9 4.27254 1.46218  20 
  -3  -6  -9 37.5211 1.36463   9 
   3  -6   9 38.6226 2.69598   5 
  -3   6  -9 33.1900 2.09896  20 
  -3   6  -9 34.9868 2.19130  16 
  -8   0  10 0.14804 2.37011  17 
  -8   0  10 2.90268 1.59257   5 
  -8   0  10 7.14189 2.67668   6 
  -8   0  10 3.30356 1.62607  11 
  -8   0  10 2.63607 2.70521  18 
   8   0 -10 1.61315 1.39463  20 
  -7   0  10 10.2833 3.26026  17 
  -7   0  10 3.75523 3.09619   2 
  -7   0  10 4.06400 1.89711  22 
  -7   0  10 4.00403 3.32573  18 
  -7   0  10 0.79257 3.68284   6 
  -7   0  10 3.44546 2.17675  11 
  -7   0  10 8.80473 2.45091   5 
   7   0 -10 7.46308 2.00931  20 
   6   0 -10 115.748 5.28412  16 
  -6   0  10 116.082 5.68741  11 
   6   0 -10 118.219 4.80149  20 
  -6   0  10 111.614 7.15833  17 
  -6   0  10 116.984 5.10172  10 
  -6   0  10 122.381 6.97077   2 
  -6   0  10 126.767 8.50869   6 
  -6   0  10 113.993 5.24490  22 
   6   0 -10 120.615 6.12525   3 
   5   0 -10 134.554 5.30401  20 
   5   0 -10 127.796 5.76351  16 
  -5   0  10 120.809 7.73344  17 
   5   0 -10 121.117 5.17177  20 
   5   0 -10 122.778 6.67980   3 
  -5   0  10 129.558 11.1261  39 
  -5   0  10 120.693 7.10130   2 
  -5   0  10 120.602 5.85148  11 
  -3   0  10 90.8417 4.68270  25 
   2   0 -10 39.7239 8.52643  37 
  -2   0  10 33.3754 4.17931  25 
  -1   0  10 1152.58 26.6833  25 
   1   0 -10 1121.73 32.9977  40 
  -1   0  10 1105.50 26.9494  38 
   1   0 -10 1083.56 35.8450  37 
   0   0  10 2.45878 3.05669  38 
   0   0  10 4.69582 2.84765  25 
   0   0 -10 4.97873 3.96076  27 
   0   0 -10 7.05360 4.78574  40 
  -1   0 -10 19.0371 4.13481  38 
   1   0  10 23.0667 4.79915  25 
   1   0  10 22.9408 5.32460  38 
  -1   0 -10 23.1368 5.97249  40 
  -2   0 -10 17.7756 6.20695  40 
   2   0  10 18.0015 4.62811  38 
  -2   0 -10 20.5171 4.85775  38 
   2   0  10 20.3149 4.85643  25 
  -3   0 -10 85.1658 7.04463  24 
   3   0  10 73.5648 5.57125  25 
  -3   0 -10 82.1281 5.74185   1 
  -3   0 -10 66.6175 8.03682  40 
  -3   0 -10 74.7153 5.47318  10 
  -3   0 -10 73.5140 4.41089  11 
  -3   0 -10 73.7103 7.16376  17 
  -3   0 -10 79.2605 3.20740  13 
   4   0  10 28.6779 4.78038  25 
  -4   0 -10 20.7888 3.28782  11 
  -4   0 -10 25.6508 6.09969  17 
  -4   0 -10 27.8459 6.27093  24 
  -4   0 -10 10.5343 2.91205   1 
  -4   0 -10 25.1909 4.43416  10 
  -5   0 -10 121.195 7.16639  24 
  -5   0 -10 112.540 5.54741   1 
  -5   0 -10 114.734 5.01009  10 
   5   0  10 117.884 3.99729  15 
  -5   0 -10 117.253 4.17659  11 
   5   0  10 113.502 4.38146  12 
  -5   0 -10 123.864 6.66422  17 
   5   0  10 125.144 5.63280  25 
   6   0  10 86.3848 3.32648  12 
  -6   0 -10 89.4286 3.59781  22 
  -6   0 -10 90.1008 4.07775   1 
  -6   0 -10 89.2428 3.55418  10 
   6   0  10 88.7756 3.10226  13 
  -6   0 -10 88.1030 4.83357  17 
  -8  -1  10 25.6319 3.72470  17 
   8  -1 -10 24.3250 1.84192  15 
  -8  -1  10 27.4826 3.05506  11 
  -8  -1  10 26.6800 2.55160   5 
  -8  -1  10 20.6366 3.95395   6 
   8   1 -10 26.3927 2.32401  20 
  -8   1  10 23.5255 3.69439  17 
  -8   1  10 22.9441 1.93352  22 
  -8   1  10 17.6161 3.70049   6 
  -8   1  10 22.3241 4.37262  18 
  -7  -1  10 111.234 5.01705  11 
   7  -1 -10 103.845 4.77579   4 
  -7  -1  10 109.459 6.02177  17 
  -7  -1  10 115.191 6.16752   2 
  -7  -1  10 108.009 4.97433   5 
  -7  -1  10 106.356 6.67471  18 
  -7  -1  10 108.165 7.35144   6 
   7  -1 -10 109.172 5.56529   3 
  -7   1  10 100.040 4.42077  10 
  -7   1  10 113.539 6.00455   2 
  -7   1  10 111.877 7.41676  18 
  -7   1  10 99.5594 7.34545   6 
   7   1 -10 114.115 4.37856  20 
  -7   1  10 111.867 6.22952  17 
  -7   1  10 105.242 4.51746  11 
   6  -1 -10 101.573 6.25330   3 
  -6  -1  10 118.108 6.89373  17 
  -6  -1  10 101.201 9.91693  43 
  -6  -1  10 100.211 5.20073   5 
  -6  -1  10 112.850 8.54762   6 
  -6  -1  10 99.8643 6.63476   2 
  -6   1  10 105.245 6.69097   2 
   6   1 -10 111.292 4.66144  20 
  -6   1  10 99.8091 4.96616  11 
  -6   1  10 99.5055 8.54471   6 
  -6   1  10 113.991 7.97993  18 
  -6   1  10 114.233 6.73633  17 
   5  -1 -10 142.017 5.81373  16 
  -5  -1  10 148.301 7.55557   2 
   5  -1 -10 142.332 5.30946  20 
  -5  -1  10 149.804 11.7087  43 
  -5  -1  10 138.784 6.14289   5 
   5  -1 -10 141.190 7.13133   3 
  -5  -1  10 146.032 7.98336  17 
  -5  -1  10 155.848 9.77841   6 
  -5  -1  10 138.567 5.67529  22 
  -5  -1  10 149.588 12.3777  39 
  -5   1  10 150.240 5.41837  25 
  -5   1  10 145.346 5.88660  11 
  -5   1  10 139.262 7.61794   2 
   5   1 -10 140.527 6.69624   3 
  -5   1  10 144.464 8.08224  17 
  -5   1  10 161.449 9.83757   6 
   5   1 -10 153.459 5.42771  20 
  -5   1  10 147.895 4.64818  12 
   4  -1 -10 186.343 11.9308  40 
  -4   1  10 179.242 6.55494  25 
   3  -1 -10 108.122 9.99273  40 
  -3   1  10 115.805 5.63790  25 
  -3   1  10 106.311 6.46385  38 
   2  -1 -10 92.2201 11.1391  37 
  -2  -1  10 87.9338 4.43417  25 
   2  -1 -10 102.387 8.89370  40 
  -2   1  10 92.8509 5.55921  25 
  -2   1  10 87.3972 6.28541  38 
   1  -1 -10 273.011 12.6554  40 
  -1  -1  10 262.209 7.85641  25 
   1  -1 -10 280.760 15.2994  37 
  -1   1  10 256.886 10.1406  38 
   1   1 -10 256.915 11.1241  27 
  -1   1  10 262.835 8.64843  25 
   0  -1 -10 521.750 17.6960  40 
   0  -1  10 494.873 12.8568  25 
   0  -1 -10 474.761 20.5172  37 
   0   1  10 486.046 13.5146  25 
   0   1  10 490.205 14.9769  38 
   0   1 -10 481.845 16.4104  27 
   1  -1  10 400.268 11.2046  25 
  -1  -1 -10 384.744 15.2353  40 
  -1  -1 -10 394.725 14.3064  24 
  -1   1 -10 414.894 14.8312  27 
  -1   1 -10 399.074 13.4621  38 
  -1   1 -10 404.315 15.9223  40 
  -2  -1 -10 43.3710 6.14736  24 
   2  -1  10 51.1491 4.92370  25 
  -2  -1 -10 40.0815 7.51900  40 
  -2   1 -10 34.5485 8.26290  40 
  -3  -1 -10 8.34216 2.94447  10 
   3  -1  10 3.26112 3.05931  25 
   3  -1  10 13.1842 5.83940  40 
  -3  -1 -10 4.52255 2.95503   1 
  -3  -1 -10 10.7084 4.52106  24 
  -3  -1 -10 12.1356 2.58057  11 
  -3  -1 -10 11.1318 4.24187  17 
   3  -1  10 5.30922 2.10761  12 
   3  -1  10 11.9776 2.37360  15 
   3   1  10 9.57069 2.43210  20 
  -3   1 -10 12.8610 3.09299  14 
  -3   1 -10 4.18348 5.39690  40 
  -3   1 -10 12.5164 2.18884  15 
  -4  -1 -10 258.988 8.88300   1 
  -4  -1 -10 263.203 8.08436  10 
  -4  -1 -10 268.307 7.95584  11 
   4  -1  10 264.223 6.05687  15 
  -4  -1 -10 262.756 10.8938  24 
  -4  -1 -10 250.453 10.3343  17 
   4  -1  10 256.478 8.48084  25 
   4  -1  10 260.141 7.01701  12 
  -4   1 -10 260.715 5.97177  13 
   4   1  10 256.335 7.10910  20 
  -4   1 -10 260.989 7.72620  14 
  -5  -1 -10 143.029 5.09676  10 
  -5  -1 -10 133.318 7.41961  24 
   5  -1  10 132.335 4.15811  13 
  -5  -1 -10 151.043 5.63212   1 
  -5  -1 -10 135.957 4.99734  11 
  -5  -1 -10 135.320 4.90205  22 
  -5  -1 -10 136.380 7.12910  17 
   5  -1  10 142.399 4.55271  12 
   5  -1  10 135.746 5.68172  25 
  -5   1 -10 125.854 7.36839  24 
  -5   1 -10 142.128 5.55710  10 
   5   1  10 134.193 4.46573  20 
  -5   1 -10 139.969 5.96014   1 
  -6  -1 -10 28.1759 2.22661  11 
  -6  -1 -10 35.1796 4.14618  17 
   6  -1  10 26.1301 1.32270  13 
   6  -1  10 31.7462 2.49523  12 
  -6  -1 -10 26.8562 2.30690  22 
  -6  -1 -10 28.2839 2.77408   1 
   6   1  10 28.3919 2.02245  16 
  -6   1 -10 31.6335 2.91492  10 
  -6   1 -10 28.2500 3.08828   1 
   6   1  10 24.9584 2.01667  15 
  -7  -2  10 104.449 4.41373   5 
  -7  -2  10 99.8369 6.52035   6 
   7  -2 -10 99.3310 3.63117  13 
   7  -2 -10 95.1487 4.92761   3 
   7  -2 -10 91.0182 4.57597   4 
  -7   2  10 99.1805 6.48134   6 
  -7   2  10 99.5833 6.45534  18 
  -7   2  10 98.4894 4.62453  10 
  -7   2  10 100.285 5.60913  17 
   7   2 -10 101.949 3.89725  20 
  -6  -2  10 44.4006 7.25403  43 
   6  -2 -10 31.5635 5.03232   3 
  -6  -2  10 38.0114 3.95229   5 
  -6  -2  10 42.9193 6.51692   6 
   6  -2 -10 35.8457 2.97684  15 
   6   2 -10 38.4240 3.64433  20 
  -6   2  10 40.3295 2.80912  12 
  -6   2  10 34.8313 5.06170   2 
  -6   2  10 35.8489 6.43124   6 
  -6   2  10 40.8640 5.43738  17 
   6   2 -10 36.0869 3.51710  20 
   5  -2 -10 448.413 13.5951   3 
  -5  -2  10 429.449 19.0554  43 
   5  -2 -10 449.000 10.5987  15 
  -5  -2  10 448.473 12.6209   5 
  -5  -2  10 448.520 12.7520  28 
  -5  -2  10 471.816 10.4100  22 
   5   2 -10 464.017 11.0227  20 
  -5   2  10 486.519 18.4208   6 
  -5   2  10 445.386 11.0527  14 
  -5   2  10 438.492 14.1419  17 
  -5   2  10 455.512 12.0499  25 
  -5   2  10 455.463 9.56352  13 
  -5   2  10 452.796 10.2610  12 
  -4  -2  10 7.58382 2.63145   5 
   4  -2 -10 3.38359 2.32704  15 
   4  -2 -10 7.17028 3.36180   3 
   4  -2 -10 6.09546 6.60666  40 
  -4  -2  10 1.06234 4.91031  43 
  -4  -2  10 6.84923 2.21652  22 
  -4   2  10 6.07862 1.67727  15 
  -4   2  10 7.00784 2.97280  25 
  -4   2  10 9.62298 2.88539  14 
  -4   2  10 7.13907 2.48228  12 
   4   2 -10 6.14116 2.50778  20 
  -3  -2  10 362.709 17.0176  43 
   3  -2 -10 326.239 14.8546  40 
  -3   2  10 344.383 10.4027  25 
   2  -2 -10 346.942 13.8909  40 
  -2  -2  10 316.995 16.1884  43 
  -2   2  10 296.979 9.87233  25 
  -2   2  10 310.675 11.6910  38 
  -2   2  10 290.326 13.2499  27 
   2   2 -10 322.908 12.6637  27 
   1  -2 -10 714.514 22.4725  40 
   1  -2 -10 656.793 21.7473  24 
  -1   2  10 724.919 20.0570  38 
   1   2 -10 727.316 21.5999  27 
   0  -2 -10 266.107 11.8966  40 
   0  -2 -10 237.474 10.4194  24 
   0   2  10 247.541 9.93892  30 
   0   2  10 253.071 10.5826  38 
   0   2 -10 246.642 11.3962  27 
   1  -2  10 91.6644 7.72495  40 
  -1  -2 -10 82.2746 7.64087  40 
  -1  -2 -10 96.6412 7.54404  24 
   1  -2  10 98.6905 4.78647  25 
  -1   2 -10 98.8520 7.98443  27 
   1   2  10 84.5832 6.56293  30 
  -1   2 -10 93.2378 7.81549  38 
   2  -2  10 81.6854 2.71045  13 
  -2  -2 -10 98.3851 7.85711  24 
  -2  -2 -10 73.7824 5.40038  10 
   2  -2  10 88.8342 8.00960  40 
   2  -2  10 81.8807 4.78649  25 
   2  -2  10 76.1026 6.46641  17 
  -2  -2 -10 96.6814 7.42052  17 
   2  -2  10 79.3024 3.86379  12 
  -2  -2 -10 83.1190 4.98862  11 
   2  -2  10 74.5670 4.82927  11 
  -2  -2 -10 80.8431 5.59037   1 
   2   2  10 82.5700 4.37338  20 
  -2   2 -10 84.8724 4.24622  20 
  -2   2 -10 80.8921 5.91490  14 
  -2   2 -10 99.3116 7.66662  27 
  -2   2 -10 88.7058 4.39052  16 
   2   2  10 75.0142 6.52061  30 
  -3  -2 -10 197.391 6.96940  10 
   3  -2  10 195.831 4.73844  13 
   3  -2  10 210.959 6.89871  25 
  -3  -2 -10 196.572 9.70232  24 
  -3  -2 -10 194.805 6.64563  22 
  -3  -2 -10 180.090 7.33324   1 
   3  -2  10 191.513 8.32659  17 
   3  -2  10 193.421 5.65096  12 
   3  -2  10 194.834 6.22028  11 
  -3  -2 -10 206.940 9.14473  17 
  -3  -2 -10 190.065 6.85991  11 
  -3   2 -10 201.265 7.24825  14 
   3   2  10 197.338 6.22948  20 
  -3   2 -10 195.409 5.65077  16 
  -4  -2 -10 42.3545 5.55074  17 
  -4  -2 -10 33.1582 5.90934  24 
  -4  -2 -10 30.0608 4.09423   1 
  -4  -2 -10 36.6126 4.37124   5 
   4  -2  10 40.4967 3.94836  25 
   4  -2  10 25.8617 4.81722  17 
  -4  -2 -10 27.5957 3.64299  22 
   4  -2  10 33.7220 1.85186  13 
  -4  -2 -10 35.5412 3.46532  10 
   4  -2  10 41.0437 3.14206  12 
  -4  -2 -10 35.0298 3.92112  11 
  -4   2 -10 35.4888 1.61759  15 
  -4   2 -10 33.1251 2.77719  13 
  -4   2 -10 29.5639 4.28972  14 
   4   2  10 34.8353 3.53251  20 
  -5  -2 -10 51.7904 3.43958   1 
   5  -2  10 49.1575 2.84756  12 
  -5  -2 -10 47.9161 3.80638   5 
  -5  -2 -10 53.1604 5.19258  17 
  -5  -2 -10 49.7533 3.57907  11 
  -5  -2 -10 36.5446 5.92523  24 
  -5  -2 -10 49.5367 2.88191  22 
   5   2  10 48.3231 3.19026  20 
  -5   2 -10 44.3558 3.91628  10 
  -5   2 -10 55.5423 3.45637  14 
  -6  -2 -10 98.5770 3.44473  11 
  -6   2 -10 97.7264 3.92742  10 
   7  -3 -10 29.9545 3.85227  10 
   7  -3 -10 41.8142 3.74734   3 
  -7  -3  10 41.1233 2.30586   5 
   7  -3 -10 40.7754 3.51784   4 
  -7   3  10 35.7519 3.34777  10 
   7   3 -10 35.6957 2.66541  20 
  -7   3  10 36.1929 4.72756  18 
   6  -3 -10 71.2565 2.42674  13 
   6  -3 -10 75.9818 5.36648  10 
   6  -3 -10 72.5472 4.74428   4 
  -6  -3  10 80.5393 3.82916   5 
   6  -3 -10 72.8956 4.74019   3 
  -6   3  10 71.4359 3.26291  12 
   6   3 -10 75.2623 3.69563  20 
  -6   3  10 72.8942 4.64637  10 
  -6   3  10 68.1477 3.70988  25 
  -6   3  10 66.0415 6.59333   6 
   6   3 -10 73.1821 3.66997  20 
  -6   3  10 77.6792 3.55351  14 
   5  -3 -10 27.3607 2.66664  13 
   5  -3 -10 30.5834 4.65322   3 
   5  -3 -10 24.7289 5.33445  10 
   5  -3 -10 30.8144 4.57629   4 
  -5  -3  10 27.2274 3.34584   5 
  -5  -3  10 13.9703 4.61891  43 
  -5   3  10 25.1023 3.73834  14 
  -5   3  10 22.1146 2.71538  13 
  -5   3  10 25.2359 3.94306  25 
  -5   3  10 24.9495 3.57315  12 
   4  -3 -10 88.4225 6.09809  10 
   4  -3 -10 85.3554 3.51147  13 
  -4  -3  10 87.2380 8.45368  43 
   4  -3 -10 86.0054 7.51361  24 
  -4  -3  10 80.9120 4.20147  28 
   4  -3 -10 82.8396 5.76707   3 
   4  -3 -10 86.7699 6.36249   1 
  -4  -3  10 79.9840 4.61684   5 
  -4   3  10 94.6061 3.93838  15 
  -4   3  10 92.6322 4.72660  12 
  -4   3  10 92.2174 4.89225  14 
  -4   3  10 89.1691 5.52060  25 
  -4   3  10 86.1771 3.54670  16 
  -3  -3  10 51.8269 4.32186   5 
  -3  -3  10 48.9582 8.00803  43 
  -3  -3  10 55.5869 4.88352  28 
   3  -3 -10 51.1769 8.09369  40 
   3  -3 -10 38.9284 5.93694  10 
  -3  -3  10 55.1231 3.11506  22 
   3  -3 -10 54.2457 5.58054   1 
   3  -3 -10 53.1250 2.80906  13 
   3  -3 -10 51.5475 7.07047  24 
  -3   3  10 53.4716 7.40870  27 
  -3   3  10 54.0032 3.78839  16 
  -3   3  10 61.7295 5.26012  25 
   2  -3 -10 56.2278 7.52772  40 
  -2  -3  10 61.1967 8.55274  43 
  -2  -3  10 60.5618 3.66151  22 
   2  -3 -10 68.8499 5.65980  10 
   2  -3 -10 68.1722 7.18710  24 
  -2  -3  10 65.1224 4.49817   5 
   2  -3 -10 67.2820 5.65970   1 
  -2   3  10 66.7300 4.03725  20 
   2   3 -10 64.8690 3.99743  20 
   2   3 -10 65.7664 7.11751  27 
  -2   3  10 70.2634 4.55309  16 
  -2   3  10 83.9273 8.41203  27 
   1  -3 -10 21.3708 6.06041  24 
  -1  -3  10 15.8431 5.62353  43 
   1  -3 -10 28.2084 6.25687  40 
  -1   3  10 33.1815 5.72928  30 
   1   3 -10 22.6796 4.80561  27 
   0  -3 -10 395.921 12.0205  10 
   0  -3 -10 436.122 14.9815  24 
   0   3 -10 411.752 14.9546  27 
   0   3  10 432.670 10.5349  20 
   0   3  10 399.537 13.5905  30 
   0   3 -10 416.032 10.3300  20 
  -1  -3 -10 171.607 6.32687  22 
  -1  -3 -10 175.229 9.25337  24 
  -1  -3 -10 166.793 6.99866   5 
  -1  -3 -10 173.339 7.29994   1 
  -1  -3 -10 174.074 6.53534  10 
   1  -3  10 174.877 8.00488  17 
   1   3  10 160.525 8.23620  30 
  -1   3 -10 171.965 5.58913  20 
   1   3  10 167.214 6.05524  20 
  -1   3 -10 168.688 9.28124  27 
  -2  -3 -10 0.39471 4.20856  24 
  -2  -3 -10 -2.1409 2.44067  10 
  -2  -3 -10 0.03464 2.60107   1 
  -2  -3 -10 1.31495 2.68020   5 
   2  -3  10 2.58689 3.23461  17 
  -2  -3 -10 2.37687 2.48008  22 
  -2   3 -10 -0.3669 2.84187  14 
   2   3  10 1.17933 2.32886  20 
  -2   3 -10 5.40600 2.28509  16 
  -2   3 -10 2.92950 3.73630  27 
  -2   3 -10 1.74287 1.97696  20 
   3  -3  10 29.7196 4.86949  17 
  -3  -3 -10 24.5609 3.91415   1 
   3  -3  10 26.2744 3.95997  11 
  -3  -3 -10 36.1014 3.46364  22 
  -3  -3 -10 35.8415 6.28619  24 
  -3  -3 -10 28.6426 4.17602   5 
  -3   3 -10 21.7286 4.51420  27 
   3   3  10 26.4635 3.58565  20 
  -3   3 -10 27.1208 4.59351  14 
  -3   3 -10 26.6079 3.08614  16 
  -4  -3 -10 77.4963 4.22045  11 
  -4  -3 -10 66.7238 2.86367  22 
  -4  -3 -10 59.9163 4.27600   5 
   4  -3  10 60.7442 4.98804  17 
  -4  -3 -10 70.8506 6.26109  24 
  -4   3 -10 64.1018 2.67897  15 
  -4   3 -10 62.6097 4.50432  14 
   4   3  10 66.5186 3.69070  20 
  -5  -3 -10 6.15977 1.96465  11 
  -5  -3 -10 5.72015 1.87105   5 
  -5   3 -10 7.97210 2.00291  14 
  -5   3 -10 8.02112 1.24615  13 
   5   3  10 8.41114 1.74285  20 
   6  -4 -10 36.5101 3.59521   3 
   6  -4 -10 31.4509 3.45330   1 
   6  -4 -10 32.8482 3.91118  10 
   6  -4 -10 31.9658 3.41068   4 
  -6   4  10 33.3326 2.44601  12 
  -6   4  10 34.1057 2.77385  14 
  -5  -4  10 75.5298 3.33151   5 
   5  -4 -10 75.3489 5.08579   1 
   5  -4 -10 80.6606 4.60741   4 
   5  -4 -10 69.3523 5.00618  10 
  -5   4  10 74.8386 3.62656  12 
  -5   4  10 73.8527 6.46783   6 
  -5   4  10 71.3632 2.27989  15 
  -5   4  10 68.4252 4.41569  25 
  -5   4  10 68.8782 3.74144  14 
  -5   4  10 72.6736 3.25111  13 
   4  -4 -10 102.748 5.81978  10 
   4  -4 -10 114.244 5.94417   1 
  -4  -4  10 110.511 4.40606   5 
  -4  -4  10 88.1676 6.86782  43 
  -4   4  10 106.488 8.15971  27 
  -4   4  10 107.910 4.93588  14 
  -4   4  10 102.873 5.39847  25 
  -4   4  10 108.377 3.92318  16 
  -3  -4  10 157.111 5.70573   5 
   3  -4 -10 167.149 9.02009  24 
  -3  -4  10 162.472 9.51782  43 
   3  -4 -10 153.477 6.94633   1 
   3  -4 -10 155.630 6.55778  10 
  -3   4  10 165.846 5.28782  20 
  -3   4  10 160.628 9.28981  27 
  -3   4  10 156.856 5.47806  16 
  -3   4  10 160.441 5.97945  14 
  -2  -4  10 468.720 18.9073  43 
  -2  -4  10 461.062 12.6053   5 
   2  -4 -10 476.485 13.7991   1 
   2  -4 -10 459.972 12.7125  10 
  -2  -4  10 458.796 11.7492  28 
   2  -4 -10 464.985 16.3742  24 
  -2   4  10 469.617 16.6384  27 
  -2   4  10 476.389 11.1419  20 
  -2   4  10 473.906 11.8678  16 
  -1  -4  10 93.0264 3.23648  22 
   1  -4 -10 94.0590 4.96405  22 
   1  -4 -10 74.4044 5.17953   1 
  -1  -4  10 91.5677 5.23449  28 
   1  -4 -10 80.0780 5.32984   5 
  -1  -4  10 77.8085 4.71415   5 
   1  -4 -10 95.7796 7.55169  24 
   1  -4 -10 68.6394 4.98324  10 
  -1  -4  10 80.6572 8.73484  43 
   1   4 -10 85.9954 4.18599  20 
   1   4 -10 93.6246 7.31956  27 
  -1   4  10 86.4352 4.22635  20 
  -1   4  10 101.576 8.79305  27 
   0  -4 -10 57.3528 4.57517   1 
   0  -4 -10 57.4867 4.01382  22 
   0  -4 -10 57.0482 4.30201  10 
   0  -4  10 62.7128 3.37685  22 
   0  -4  10 55.0512 8.37478  43 
   0  -4 -10 50.0108 4.64092   5 
   0  -4  10 52.5772 4.40484   5 
   0  -4 -10 54.8324 6.48217  24 
   0   4  10 56.8889 3.88243  20 
   0   4 -10 57.7024 3.72404  20 
   0   4 -10 57.1960 6.67781  27 
   1  -4  10 23.0573 4.05115   5 
  -1  -4 -10 25.0570 4.33165   5 
   1  -4  10 18.4876 4.95231  17 
   1  -4  10 30.2339 7.93641  43 
  -1  -4 -10 27.4789 6.05850  24 
  -1  -4 -10 22.3169 3.63336  22 
  -1  -4 -10 31.2089 4.03251   1 
   1  -4  10 23.6437 3.38053  22 
  -1   4 -10 19.1437 4.23594  27 
   1   4  10 23.3998 3.55984  20 
  -1   4 -10 27.3446 3.34925  20 
   2  -4  10 26.9319 3.56402  22 
  -2  -4 -10 25.8713 4.06909   5 
   2  -4  10 25.5863 4.46240   5 
  -2  -4 -10 26.4080 2.68429  22 
   2  -4  10 24.0859 4.89170  17 
  -2  -4 -10 30.7881 5.93065  24 
  -2   4 -10 21.8192 5.75489  27 
  -2   4 -10 28.1724 3.34179  16 
   2   4  10 19.8679 3.61037  20 
  -2   4 -10 25.0330 3.19835  14 
  -2   4 -10 21.2041 3.04606  20 
  -3  -4 -10 40.4541 5.37101  24 
   3  -4  10 29.3500 3.36268  22 
  -3  -4 -10 27.9119 3.72381   5 
   3  -4  10 26.4094 4.62348  17 
  -3   4 -10 30.4383 2.83934  20 
  -3   4 -10 27.7761 2.89192  16 
   3   4  10 29.0468 3.24871  20 
  -3   4 -10 33.9897 4.00947  14 
  -4  -4 -10 21.8556 2.97892   5 
   4  -4  10 24.4714 2.91174  22 
   4  -4  10 19.3994 3.80269  17 
  -4   4 -10 20.7857 3.39984  14 
  -4   4 -10 26.7592 2.01124  15 
   4   4  10 27.3325 2.80444  20 
   5  -5 -10 41.1435 3.25398  22 
   5  -5 -10 49.4783 3.38922   1 
   5  -5 -10 53.0640 2.87337  10 
  -5   5  10 44.9236 2.32568  13 
  -5   5  10 44.0970 2.77205  12 
  -5   5  10 45.9473 2.79224  14 
   4  -5 -10 3.60100 2.30052   1 
   4  -5 -10 3.94930 2.02117  10 
   4  -5 -10 4.45376 2.32674  22 
  -4   5  10 2.25748 1.55923  16 
  -4   5  10 0.62643 1.78543  15 
  -4   5  10 -1.6823 2.01872  14 
   3  -5 -10 1.53102 2.36297  22 
  -3  -5  10 3.78295 1.62067   5 
   3  -5 -10 3.65935 4.20765  24 
   3  -5 -10 3.51418 2.37650   1 
   3  -5 -10 -0.1594 2.01762  10 
  -3   5  10 2.93616 2.50023  14 
  -3   5  10 4.86668 1.92365  16 
  -3   5  10 2.52163 1.93189  20 
  -2  -5  10 35.8943 3.08317   5 
   2  -5 -10 37.3542 6.09723  24 
   2  -5 -10 24.4434 3.93930   5 
   2  -5 -10 34.7360 3.49683  22 
   2  -5 -10 31.4436 3.77908   1 
  -2   5  10 32.4925 3.83316  14 
  -2   5  10 25.4226 3.33159  20 
  -2   5  10 33.4459 3.52676  16 
   1  -5 -10 205.906 7.32984   5 
  -1  -5  10 221.714 6.71525   5 
   1  -5 -10 225.729 9.64842  24 
   1  -5 -10 215.639 7.01134   1 
  -1  -5  10 194.383 10.9416  43 
   1  -5 -10 209.082 5.94890  22 
  -1   5  10 210.373 6.02244  20 
   0  -5 -10 2.62022 1.51993  22 
   0  -5 -10 0.74281 3.71716  24 
   0  -5 -10 1.05155 3.51170  23 
   0  -5 -10 1.27182 2.35391   5 
   0  -5  10 0.63304 1.99348   5 
   0   5  10 1.05523 2.03351  20 
   0   5 -10 1.84405 1.76061  20 
  -1  -5 -10 44.2423 5.79523  24 
  -1  -5 -10 37.8037 3.84057   5 
  -1  -5 -10 42.6354 5.49430  23 
   1  -5  10 42.2079 3.61040   5 
   1   5  10 36.8971 3.24023  20 
  -1   5 -10 38.3823 3.08193  20 
   2  -5  10 111.926 5.30539  17 
  -2  -5 -10 111.994 4.47355   5 
   2  -5  10 106.724 2.83308  22 
  -2  -5 -10 103.118 6.43511  24 
   2  -5  10 110.499 4.67856   5 
  -2   5 -10 109.274 4.14296  16 
   2   5  10 112.195 3.90880  20 
  -2   5 -10 113.423 3.74942  20 
   3  -5  10 6.52974 2.35284  17 
   3  -5  10 10.6073 1.44944  22 
   3  -5  10 6.78832 1.93787   5 
  -3  -5 -10 10.3258 2.43410   5 
   3  -5  10 12.0010 2.85755  11 
  -3   5 -10 5.44452 1.50220  16 
  -3   5 -10 7.03448 2.07771  14 
  -3   5 -10 12.5424 2.16735  20 
   3   5  10 12.5935 2.17984  20 
   3  -6 -10 17.1875 2.94479   5 
  -3   6  10 20.1269 2.54691  14 
  -3   6  10 16.1686 2.19400  16 
  -3   6  10 28.5648 2.21910  20 
   2  -6 -10 100.117 4.15612   5 
  -2   6  10 102.372 3.62174  16 
  -2   6  10 95.1880 3.52336  20 
   1  -6 -10 110.873 4.22142   5 
   1  -6 -10 90.7176 5.07629  23 
  -1  -6  10 104.920 3.51847   5 
  -1   6  10 100.377 3.95783  16 
  -1   6  10 102.855 3.67457  20 
   0  -6 -10 -1.4357 2.65877  23 
   0  -6 -10 4.32408 1.75656   5 
   0  -6  10 3.83170 1.43288   5 
   0   6 -10 6.26991 1.50841  20 
   0   6  10 4.13706 1.70065  20 
  -1  -6 -10 0.42793 1.54790   5 
   1  -6  10 1.13596 1.49337   5 
  -1   6 -10 1.79578 1.37152  20 
   1   6  10 -1.1495 1.43243  20 
   7   0 -11 35.6273 4.20132   3 
  -7   0  11 30.3183 5.28340   6 
  -7   0  11 33.0432 4.47454   2 
   7   0 -11 34.5623 2.62087  20 
  -7   0  11 33.1726 2.41181  22 
  -7   0  11 37.9155 4.57370  17 
  -7   0  11 35.1780 3.28445  11 
  -6   0  11 9.09778 2.17601  10 
   6   0 -11 13.3101 3.09025   3 
  -6   0  11 14.4971 3.58353  17 
  -6   0  11 17.8675 3.39575  22 
   6   0 -11 22.5907 3.26420  20 
   6   0 -11 14.7617 2.45624  16 
  -6   0  11 10.3148 3.27724   2 
  -6   0  11 17.0865 3.68055  11 
  -6   0  11 11.7635 4.19560   6 
   5   0 -11 80.9278 4.17434  20 
   5   0 -11 82.3909 4.40838  16 
  -5   0  11 72.1883 6.26471   2 
   5   0 -11 72.6556 5.50414   3 
  -5   0  11 77.6430 7.84129   6 
  -5   0  11 71.6870 4.71038  11 
  -5   0  11 67.7030 6.63062  17 
   4   0 -11 143.277 5.40995  20 
  -4   0  11 144.237 7.51835   2 
   4   0 -11 144.177 6.95401   3 
  -4   0  11 157.611 10.2740   6 
  -4   0  11 139.839 8.23125  17 
   4   0 -11 141.467 6.03478  16 
  -4   0  11 136.561 6.12477  11 
  -3   0  11 -0.1362 2.22374  25 
  -2   0  11 562.397 14.3778  25 
   1   0 -11 153.245 10.6537  40 
  -1   0  11 148.759 6.31765  25 
   0   0  11 147.579 7.28388  38 
   0   0  11 158.140 6.57646  25 
   0   0 -11 154.467 10.8967  40 
  -1   0 -11 10.6869 6.20124  40 
   1   0  11 30.3484 4.90709  25 
   2   0  11 333.165 8.48108  16 
   2   0  11 335.853 10.3067  25 
  -2   0 -11 337.514 8.93734  11 
  -2   0 -11 338.211 7.74450  13 
  -2   0 -11 341.495 14.3240  40 
   2   0  11 337.439 8.26883  15 
  -2   0 -11 316.949 11.9824  17 
   2   0  11 338.588 8.64538  12 
  -2   0 -11 333.989 9.18431  14 
  -3   0 -11 30.3887 3.10781  11 
   3   0  11 36.9030 3.08469  15 
  -3   0 -11 32.3920 4.82826  10 
  -3   0 -11 37.5082 4.54723   1 
   3   0  11 36.6927 4.89099  25 
   3   0  11 32.1489 3.97466  12 
  -3   0 -11 38.0009 1.80075  13 
   3   0  11 38.4416 2.98974  16 
  -3   0 -11 31.8405 5.98995  17 
  -4   0 -11 3.06758 2.57660  10 
  -4   0 -11 5.93515 3.51217  17 
   4   0  11 3.60693 1.98357  12 
   4   0  11 0.60278 1.47050  15 
   4   0  11 2.33080 2.66631  25 
  -4   0 -11 -0.2562 3.81866  24 
  -4   0 -11 3.00744 2.39613   1 
  -5   0 -11 48.8332 3.75440   1 
  -5   0 -11 51.3340 4.90342  17 
   5   0  11 49.5907 2.72771  13 
   5   0  11 53.1645 3.20672  12 
  -5   0 -11 46.4913 3.57516  10 
   7  -1 -11 100.358 4.64737   3 
   7  -1 -11 109.372 3.61132  15 
  -7  -1  11 99.2354 6.31430   6 
  -7  -1  11 101.468 4.48286   5 
  -7  -1  11 103.885 5.48119   2 
   7  -1 -11 111.823 4.45577   4 
  -7  -1  11 104.301 5.52465  17 
  -7  -1  11 109.715 4.35108  11 
  -7   1  11 92.3038 3.71661  10 
  -7   1  11 101.484 5.88990  18 
  -7   1  11 99.4508 3.97660  22 
   7   1 -11 104.617 3.76785  20 
  -7   1  11 91.1493 6.46545   6 
  -7   1  11 107.448 5.74156  17 
  -7   1  11 104.822 5.46864   2 
  -6  -1  11 3.54950 3.27479  17 
  -6  -1  11 3.56343 2.43764  11 
   6  -1 -11 1.30694 2.88532   3 
  -6  -1  11 4.57708 2.29643   5 
  -6  -1  11 4.51053 3.18298   2 
  -6  -1  11 4.06885 3.97888   6 
  -6   1  11 1.46132 3.03026  17 
   6   1 -11 0.73641 2.11674  20 
  -6   1  11 2.67078 2.41590  10 
  -6   1  11 3.41495 3.91242   6 
  -6   1  11 3.65353 1.98625  11 
   6   1 -11 6.53426 2.66700  16 
  -6   1  11 -2.1821 2.90674   2 
  -5  -1  11 140.335 6.25828   5 
  -5  -1  11 160.113 9.54099   6 
  -5  -1  11 165.282 7.66561   2 
  -5  -1  11 161.791 5.68431  22 
  -5  -1  11 162.664 7.88830  17 
   5  -1 -11 158.257 7.22299   3 
   5   1 -11 156.942 6.75627   3 
  -5   1  11 163.886 10.2478   6 
  -5   1  11 159.537 7.48812   2 
  -5   1  11 165.747 4.51039  12 
   5   1 -11 166.545 5.61727  20 
  -5   1  11 159.225 5.81032  11 
  -5   1  11 153.638 7.91241  17 
  -4  -1  11 100.814 6.52237   2 
  -4  -1  11 93.5671 5.43060   5 
  -4  -1  11 94.4375 7.06172  17 
   4  -1 -11 101.221 5.96196   3 
  -4  -1  11 93.8020 5.24009  22 
   4  -1 -11 100.443 4.61328  16 
  -4   1  11 95.5579 5.03052  11 
  -4   1  11 92.9477 6.76921   2 
  -4   1  11 104.683 4.36886  12 
  -4   1  11 77.5241 7.20271  17 
   4   1 -11 108.242 5.01250  20 
  -4   1  11 100.672 4.84932  25 
  -4   1  11 100.825 2.76455  13 
   3  -1 -11 25.8934 6.54210  40 
  -3  -1  11 19.8714 3.90674  17 
   3  -1 -11 15.4886 3.39269  16 
  -3  -1  11 9.34695 3.20010   2 
   3  -1 -11 13.6054 3.12912   3 
  -3   1  11 14.2849 2.96987  25 
  -3   1  11 22.0708 3.03397  13 
  -3   1  11 11.7244 2.40746  12 
  -3   1  11 8.83426 2.44308  11 
  -3   1  11 4.71659 3.25289   2 
  -3   1  11 11.3359 4.00826  17 
   3   1 -11 8.86058 2.48827  20 
   2  -1 -11 336.074 14.7437  40 
  -2   1  11 328.041 10.0357  25 
  -1  -1  11 899.815 21.2203  25 
   1  -1 -11 867.913 27.5575  40 
  -1   1  11 899.693 22.0507  25 
   1   1 -11 903.831 26.2443  27 
  -1   1  11 860.862 23.1243  38 
   0  -1  11 511.670 13.5303  25 
   0  -1 -11 535.132 19.0104  40 
   0   1 -11 537.998 17.7173  27 
   0   1  11 527.308 14.3314  25 
   1  -1  11 106.834 3.77657  13 
  -1  -1 -11 94.6868 6.24656  10 
  -1  -1 -11 100.425 3.61361  13 
  -1  -1 -11 117.138 7.63476  24 
  -1  -1 -11 105.001 4.86109  11 
  -1  -1 -11 97.3173 6.04492   1 
  -1  -1 -11 84.1239 9.11968  40 
   1  -1  11 103.617 5.34192  25 
   1  -1  11 89.0893 4.82520  11 
   1  -1  11 89.2828 6.45183  17 
   1  -1  11 105.095 4.64350  12 
  -1   1 -11 96.4127 5.66041  14 
   1   1  11 100.931 6.13545  25 
  -1   1 -11 118.148 8.09387  27 
  -1   1 -11 97.1456 9.81959  40 
  -1   1 -11 97.6694 4.38210  16 
   1   1  11 98.4527 4.64772  16 
  -2  -1 -11 151.017 8.95109  24 
   2  -1  11 167.983 5.57949  12 
   2  -1  11 160.839 5.52017  11 
  -2  -1 -11 164.135 7.35653  10 
  -2  -1 -11 158.275 6.01879  11 
  -2  -1 -11 188.746 7.39073   1 
   2  -1  11 168.286 6.67162  25 
   2  -1  11 169.539 4.99514  13 
   2  -1  11 165.726 7.52606  17 
  -2   1 -11 169.985 5.15435  16 
  -2   1 -11 171.860 4.90556  15 
  -2   1 -11 143.445 10.6518  40 
   2   1  11 166.055 5.94668  16 
  -2   1 -11 169.186 6.51251  14 
  -3  -1 -11 90.3461 6.90835  24 
  -3  -1 -11 88.0627 4.48461  11 
  -3  -1 -11 90.7361 5.50185  10 
  -3  -1 -11 90.8684 7.07849  17 
  -3  -1 -11 90.2978 5.44191   1 
   3  -1  11 88.6254 3.59989  13 
   3  -1  11 87.6056 4.38805  12 
   3  -1  11 79.3155 5.24764  25 
  -3   1 -11 92.8757 3.58597  13 
   3   1  11 85.2498 4.20598  16 
  -3   1 -11 83.2504 4.82380  14 
  -4  -1 -11 132.430 5.38657  10 
   4  -1  11 132.972 3.88665  13 
  -4  -1 -11 116.873 6.84477  17 
  -4  -1 -11 122.597 7.41824  24 
   4  -1  11 130.435 4.58419  12 
  -4  -1 -11 129.082 5.57854   1 
  -4  -1 -11 127.999 4.82096  11 
   4  -1  11 131.220 5.47820  25 
   4   1  11 132.191 4.49419  16 
  -4   1 -11 130.901 5.61865  10 
  -5  -1 -11 4.11586 2.07848   1 
  -5  -1 -11 5.48698 3.02438  17 
  -5  -1 -11 5.11956 1.75501  10 
   5  -1  11 2.33955 1.47688  12 
  -5  -1 -11 7.25395 1.89703  22 
  -5  -1 -11 4.46277 1.42425  11 
  -5   1 -11 7.92066 2.19729  10 
   5   1  11 4.74716 1.43073  15 
   5   1  11 9.21759 2.03498  16 
  -5   1 -11 4.71968 2.04934   1 
  -7  -2  11 17.1123 4.22069   6 
  -7  -2  11 20.4319 2.65500   5 
  -7  -2  11 22.7258 3.19256  11 
   7  -2 -11 17.3116 3.13929   4 
   7  -2 -11 18.7050 1.92361  13 
  -7  -2  11 17.9805 1.88323  21 
   7  -2 -11 22.4897 3.33985   3 
  -7   2  11 22.0891 2.84842  10 
   7   2 -11 18.3120 2.49365  20 
  -7   2  11 18.6742 4.49860  18 
  -7   2  11 20.2444 4.41644   6 
   6  -2 -11 194.268 6.44353   4 
   6  -2 -11 183.026 7.03882   3 
  -6  -2  11 192.732 7.35460  17 
  -6  -2  11 185.000 6.32830   5 
   6  -2 -11 193.546 5.19758  13 
  -6   2  11 176.401 9.57493   6 
  -6   2  11 165.493 7.86883   2 
  -6   2  11 204.326 8.63448  18 
   6   2 -11 188.280 5.57284  20 
  -6   2  11 190.738 6.47474  10 
  -5  -2  11 175.503 6.34043   5 
   5  -2 -11 181.030 7.20835   3 
  -5  -2  11 169.874 7.84502  17 
   5  -2 -11 166.238 4.71332  15 
  -5  -2  11 157.878 10.9214  43 
  -5  -2  11 172.261 4.52998  22 
  -5   2  11 169.221 5.90006  25 
  -5   2  11 172.209 10.0920   6 
   5   2 -11 167.262 5.50370  20 
  -5   2  11 175.197 5.08946  12 
  -4  -2  11 75.2264 6.66713  17 
  -4  -2  11 89.2455 4.11762  22 
  -4  -2  11 74.3382 5.11707   5 
   4  -2 -11 82.0608 3.58663  15 
   4  -2 -11 90.8760 5.83835   3 
  -4  -2  11 73.4929 9.24453  43 
  -4   2  11 91.5292 5.14302  25 
   4   2 -11 94.3679 4.55092  20 
  -4   2  11 83.8154 4.77362  14 
  -4   2  11 82.1693 4.39405  12 
  -4   2  11 87.8560 3.86711  13 
   3  -2 -11 124.602 6.47986   3 
   3  -2 -11 134.268 4.12862  15 
  -3  -2  11 126.403 5.90234   5 
   3  -2 -11 129.154 10.5427  40 
  -3  -2  11 133.676 5.33849  22 
  -3  -2  11 128.427 10.6972  43 
  -3  -2  11 128.539 7.48478  17 
  -3   2  11 137.484 6.31165  25 
  -3   2  11 133.673 4.45091  15 
  -3   2  11 127.861 5.30809  12 
   3   2 -11 135.562 5.26795  20 
   2  -2 -11 442.257 9.78689  13 
   2  -2 -11 436.484 12.9242  10 
  -2  -2  11 424.768 12.4740   5 
  -2  -2  11 434.523 11.0308  22 
   2  -2 -11 441.178 16.6033  40 
  -2  -2  11 441.551 14.0560  17 
  -2   2  11 435.992 10.5536  12 
  -2   2  11 461.346 12.4575  25 
  -2   2  11 435.820 10.8373  16 
   2   2 -11 439.498 10.6899  20 
   1  -2 -11 86.7468 6.77221  24 
   1  -2 -11 86.8141 6.00967  10 
   1  -2 -11 82.5757 3.40198  13 
   1  -2 -11 80.8338 8.29574  40 
  -1  -2  11 86.2988 6.40240  17 
   1  -2 -11 81.4088 6.30545   1 
   1   2 -11 83.2724 7.78800  27 
   1   2 -11 76.8460 4.46237  20 
  -1   2  11 85.1780 4.25892  16 
  -1   2  11 85.6247 5.84836  25 
   0  -2 -11 183.831 6.71527  11 
   0  -2 -11 190.638 4.19649  13 
   0  -2 -11 197.636 10.4838  40 
   0  -2  11 187.809 6.91356  11 
   0  -2 -11 185.663 9.10065  24 
   0  -2  11 188.446 8.32415  17 
   0  -2 -11 186.077 8.02200   1 
   0  -2 -11 177.292 7.93863  10 
   0   2  11 186.198 5.83193  20 
   0   2  11 188.287 6.35057  16 
   0   2 -11 191.834 6.41580  16 
   0   2 -11 210.735 10.0220  27 
   0   2 -11 189.252 7.05155  14 
   0   2 -11 195.202 6.01189  20 
   1  -2  11 21.3354 5.13727  17 
   1  -2  11 29.6000 6.62791  40 
  -1  -2 -11 25.1686 5.13666  10 
   1  -2  11 28.8509 3.26122  12 
   1  -2  11 28.4666 4.19483  11 
  -1  -2 -11 18.7769 2.67266  11 
  -1  -2 -11 25.9244 6.12250  24 
  -1  -2 -11 29.2217 5.13488   1 
   1   2  11 21.8931 4.11451  16 
  -1   2 -11 23.3979 3.32596  14 
  -1   2 -11 27.5660 3.52845  20 
   1   2  11 23.9385 3.61548  20 
  -1   2 -11 18.2957 3.44633  16 
  -1   2 -11 26.4360 5.01671  27 
   2  -2  11 64.5400 3.98955  25 
   2  -2  11 67.8200 3.85101  11 
  -2  -2 -11 62.5432 4.35778  11 
  -2  -2 -11 66.3791 7.06674  24 
  -2  -2 -11 58.8512 4.89808  10 
   2  -2  11 66.2170 5.75029  17 
  -2  -2 -11 61.4054 5.19537   1 
   2  -2  11 57.6473 3.51485  12 
  -2   2 -11 63.3012 3.59179  16 
   2   2  11 58.6363 4.06504  20 
  -2   2 -11 70.4521 7.15374  27 
   2   2  11 66.7439 4.36019  16 
  -2   2 -11 57.8005 5.01841  14 
  -3  -2 -11 3.74939 2.50100  22 
  -3  -2 -11 6.95260 4.08179  24 
   3  -2  11 8.36283 1.79768  12 
  -3  -2 -11 6.69302 2.49577  10 
  -3  -2 -11 6.66314 2.62309   1 
   3  -2  11 10.5839 3.00365  17 
  -3  -2 -11 0.94449 2.20323  11 
   3  -2  11 9.09151 2.23371  25 
  -3   2 -11 7.26551 2.63502  14 
   3   2  11 3.38071 2.13276  20 
  -3   2 -11 4.66662 1.54789  15 
  -4  -2 -11 14.0109 4.10395  24 
   4  -2  11 12.6678 2.46810  12 
  -4  -2 -11 10.0831 2.17828  22 
  -4  -2 -11 18.5842 3.24800  11 
  -4  -2 -11 15.8095 3.41051   1 
   4   2  11 12.7470 2.06548  20 
  -4   2 -11 15.0642 2.49919  14 
  -4   2 -11 15.4073 2.01374  13 
  -5  -2 -11 118.390 4.52985   5 
   5  -2  11 112.496 3.12560  12 
  -5  -2 -11 126.013 3.99892  11 
  -5  -2 -11 118.682 4.11207   1 
  -5   2 -11 125.676 4.55171  10 
   5   2  11 118.202 3.77406  16 
   5   2  11 116.093 3.62328  20 
   6  -3 -11 75.5684 4.36880   3 
   6  -3 -11 76.3043 4.77687  10 
  -6  -3  11 72.6904 3.46469   5 
   6  -3 -11 75.7149 4.13124   4 
   6   3 -11 72.4658 3.28233  20 
  -6   3  11 74.2307 2.69870  12 
  -6   3  11 70.3434 4.22522  10 
  -6   3  11 65.2830 5.75344   6 
   5  -3 -11 257.129 8.70692  10 
   5  -3 -11 260.358 7.80847   4 
  -5  -3  11 266.101 7.76374   5 
   5  -3 -11 272.881 8.69571   3 
   5   3 -11 254.245 6.77851  20 
  -5   3  11 256.767 7.77407  25 
  -5   3  11 262.056 5.83037  13 
  -5   3  11 264.517 6.45973  12 
  -5   3  11 260.868 7.02314  14 
  -5   3  11 258.965 11.7901   6 
  -4  -3  11 46.3721 7.20180  43 
   4  -3 -11 36.5332 4.98083   1 
  -4  -3  11 35.3748 3.84756   5 
   4  -3 -11 32.9763 5.07457  10 
  -4   3  11 32.2107 3.74573  12 
  -4   3  11 27.2903 4.30405  25 
   4   3 -11 34.0617 3.61661  20 
  -4   3  11 32.7158 2.35430  15 
  -4   3  11 39.7201 4.03260  14 
   3  -3 -11 13.0917 3.33874   1 
   3  -3 -11 3.74155 4.58649  24 
  -3  -3  11 20.1371 3.82588   5 
   3  -3 -11 11.4424 3.41760  10 
  -3  -3  11 13.4983 5.25983  43 
  -3  -3  11 12.6379 2.34353  22 
  -3  -3  11 8.68244 2.86769  28 
  -3   3  11 17.7517 2.74893  16 
   3   3 -11 14.2136 2.41549  20 
  -3   3  11 12.6612 3.13726  25 
  -3   3  11 11.3486 4.79601  27 
  -3   3  11 6.84854 2.37175  12 
  -2  -3  11 24.3131 3.98293   5 
  -2  -3  11 25.5347 3.18483  22 
   2  -3 -11 24.3284 6.30076  24 
   2  -3 -11 27.5386 4.96267   1 
  -2  -3  11 42.2634 8.10555  43 
  -2  -3  11 24.2967 5.40375  17 
   2  -3 -11 30.0389 4.99080  10 
  -2   3  11 24.0625 3.61040  16 
   2   3 -11 26.0861 6.50940  27 
  -2   3  11 19.9472 5.28187  27 
   2   3 -11 19.3284 3.54553  20 
   1  -3 -11 678.340 18.9273   1 
  -1  -3  11 695.961 15.4645  22 
   1  -3 -11 641.500 17.2386  10 
  -1  -3  11 695.884 19.5210  17 
   1  -3 -11 685.116 21.3384  24 
  -1  -3  11 665.633 17.7495   5 
  -1   3  11 664.213 15.0001  20 
  -1   3  11 675.658 16.0669  16 
   1   3 -11 648.063 20.7185  27 
   1   3 -11 682.011 15.0754  20 
   0  -3  11 18.4481 3.59082  22 
   0  -3 -11 24.8806 4.98991  24 
   0  -3 -11 23.2848 3.96792  10 
   0  -3  11 21.6642 5.07739  17 
   0  -3 -11 17.6464 3.69738  11 
   0  -3  11 16.4036 4.11193   5 
   0  -3 -11 17.7693 3.33245   1 
   0   3  11 24.9477 3.75594  16 
   0   3 -11 15.7148 3.35201  20 
   0   3 -11 26.2107 6.35066  27 
   0   3  11 18.2659 3.29866  20 
  -1  -3 -11 22.6106 4.37565   1 
  -1  -3 -11 19.0125 3.05054  22 
  -1  -3 -11 23.8608 6.17055  24 
  -1  -3 -11 22.5517 4.19387  10 
  -1  -3 -11 18.9379 3.76711  11 
   1  -3  11 20.4841 5.02841  17 
   1  -3  11 17.1190 2.78871  22 
   1  -3  11 19.3755 4.19799  11 
  -1   3 -11 26.4630 6.28711  27 
  -1   3 -11 16.0458 3.47904  16 
   1   3  11 18.1609 4.24336  16 
  -1   3 -11 20.8467 4.45546  14 
   1   3  11 21.8124 3.46967  20 
  -1   3 -11 20.4319 3.23503  20 
  -2  -3 -11 25.2557 3.42843  10 
  -2  -3 -11 15.3935 3.74343  11 
  -2  -3 -11 18.4419 4.06406   1 
   2  -3  11 21.3692 2.71685  11 
  -2  -3 -11 28.2781 6.06673  24 
   2  -3  11 23.0260 4.95533  17 
  -2  -3 -11 20.8483 3.67429  22 
  -2  -3 -11 15.7771 3.91611   5 
  -2   3 -11 21.4418 4.28704  14 
   2   3  11 17.9781 3.42664  20 
   2   3  11 27.2249 3.97860  16 
  -2   3 -11 11.0403 4.12246  27 
  -2   3 -11 17.1017 3.04394  20 
  -3  -3 -11 6.20387 3.79015  24 
  -3  -3 -11 9.29599 2.08896  22 
  -3  -3 -11 14.1611 3.46019   1 
  -3  -3 -11 6.84378 2.49933   5 
   3  -3  11 7.33449 1.73238  11 
   3  -3  11 5.98218 2.86376  17 
  -3  -3 -11 6.41406 2.30622  11 
  -3   3 -11 7.86426 2.56254  14 
  -3   3 -11 8.16511 1.74889  15 
   3   3  11 8.44023 2.32031  16 
   3   3  11 8.70503 2.17040  20 
  -3   3 -11 8.47629 1.59452  16 
  -4  -3 -11 6.84694 1.99018  11 
   4  -3  11 7.98267 2.42645  17 
  -4  -3 -11 4.50146 2.12257   5 
   4   3  11 7.64940 1.93241  16 
   4   3  11 8.69439 1.85552  20 
  -4   3 -11 8.27787 2.06644  14 
  -4   3 -11 5.82864 1.33549  13 
  -5  -4  11 35.7762 2.50777   5 
   5  -4 -11 28.7517 3.91236   1 
   5  -4 -11 29.9319 3.65384   4 
   5  -4 -11 30.1416 3.82669  10 
  -5  -4  11 32.3625 1.32214  21 
  -5   4  11 30.3017 3.02592  14 
  -5   4  11 24.1813 4.98317   6 
  -5   4  11 33.1756 2.10740  13 
  -5   4  11 32.4363 2.77433  12 
  -4  -4  11 3.29061 1.74778   5 
   4  -4 -11 5.52252 2.90619   1 
   4  -4 -11 1.44001 2.56894  10 
  -4   4  11 3.02709 2.45558  25 
  -4   4  11 1.04619 1.95262  12 
  -4   4  11 0.92768 1.56638  15 
  -4   4  11 3.83893 2.43008  14 
   3  -4 -11 -1.6226 4.51003  24 
  -3  -4  11 0.04725 1.83257   5 
   3  -4 -11 2.66613 2.61582  10 
   3  -4 -11 -1.3415 2.64840   1 
  -3   4  11 1.25257 1.73245  16 
  -3   4  11 0.88678 2.52361  14 
   3   4 -11 0.84525 1.89319  20 
   2  -4 -11 51.8021 4.29000  10 
  -2  -4  11 36.9324 6.97200  43 
  -2  -4  11 42.0396 3.70520   5 
   2  -4 -11 38.5641 4.51196   1 
   2  -4 -11 45.6868 6.66219  24 
  -2   4  11 40.3673 3.47053  20 
   2   4 -11 37.9091 3.46704  20 
  -2   4  11 34.4451 3.57744  16 
  -2   4  11 53.8037 6.88810  27 
  -1  -4  11 6.49413 4.50744  43 
  -1  -4  11 0.60452 2.09838   5 
   1  -4 -11 4.57428 2.75295   1 
   1  -4 -11 0.32309 2.37312  10 
   1  -4 -11 1.34328 3.98506  24 
   1  -4 -11 0.08177 2.35879  22 
  -1  -4  11 2.30671 1.18514  22 
  -1   4  11 2.76596 2.14996  16 
   1   4 -11 4.71977 3.98834  27 
  -1   4  11 2.05454 2.01167  20 
   1   4 -11 2.71108 1.91067  20 
  -1   4  11 -4.6334 4.38423  27 
   0  -4 -11 73.7961 4.83586   5 
   0  -4  11 73.5041 3.30487  22 
   0  -4 -11 64.2359 4.06750  22 
   0  -4 -11 68.5875 6.41910  24 
   0  -4  11 70.8211 5.60768  17 
   0  -4 -11 74.2808 4.62192   1 
   0  -4  11 75.8026 4.57294   5 
   0  -4  11 64.1061 7.99041  43 
   0  -4 -11 77.0688 4.01115  10 
   0   4 -11 71.9392 3.89408  20 
   0   4  11 73.9089 4.09063  16 
   0   4  11 74.1715 3.93878  20 
   0   4 -11 64.1512 6.74931  27 
  -1  -4 -11 7.27806 3.86943  24 
  -1  -4 -11 1.21334 2.22956   1 
  -1  -4 -11 3.63473 2.10252  22 
   1  -4  11 -0.7011 2.12063   5 
  -1  -4 -11 2.08340 2.27889   5 
   1  -4  11 1.20233 2.59165  11 
   1  -4  11 2.38820 2.90470  17 
   1  -4  11 -1.6410 1.80189  22 
  -1  -4 -11 0.84866 2.39675  11 
   1   4  11 2.82153 1.98357  20 
  -1   4 -11 0.34713 1.87235  20 
  -1   4 -11 -2.1506 2.01735  16 
   2  -4  11 25.3420 2.91960  22 
  -2  -4 -11 27.4300 5.14680  24 
  -2  -4 -11 32.2192 3.50229  11 
   2  -4  11 27.3281 3.64973   5 
  -2  -4 -11 30.4928 2.14521  22 
   2  -4  11 28.1593 4.38205  17 
  -2  -4 -11 26.8184 3.68899   5 
   2  -4  11 29.7843 3.52579  11 
  -2   4 -11 25.3354 2.84300  20 
  -2   4 -11 30.3884 3.67157  14 
   2   4  11 22.7614 2.89606  20 
  -2   4 -11 21.7255 2.94232  16 
  -3  -4 -11 3.99338 1.93753  11 
   3  -4  11 -0.1891 1.67629  22 
   3  -4  11 1.64470 1.54098  11 
   3  -4  11 3.42260 2.38775  17 
  -3  -4 -11 3.11765 2.08847   5 
   3   4  11 -0.1813 1.87915  16 
  -3   4 -11 3.03793 1.51709  15 
  -3   4 -11 1.61369 2.05267  14 
  -3   4 -11 3.39100 1.30081  16 
   3   4  11 1.35855 1.72650  20 
   4  -4  11 10.7046 1.99147  22 
   4  -5 -11 8.83839 2.18623   1 
   4  -5 -11 7.78396 2.05802  22 
  -4   5  11 8.03709 1.81690  14 
  -4   5  11 7.95617 1.59019  12 
  -4   5  11 5.29364 1.19844  15 
  -3  -5  11 27.1776 2.27256   5 
   3  -5 -11 27.4385 2.93638  22 
   3  -5 -11 34.6756 3.48766   1 
  -3   5  11 24.9593 3.24116  14 
  -3   5  11 34.3827 2.55349  16 
   2  -5 -11 58.9336 4.02493   5 
   2  -5 -11 60.7680 3.36485  22 
  -2  -5  11 67.7269 3.17746   5 
   2  -5 -11 64.9901 3.93678   1 
   2  -5 -11 62.6527 5.11184  23 
   2  -5 -11 65.7502 6.28188  24 
  -2   5  11 59.2387 3.40884  16 
   2   5 -11 63.7916 3.08665  20 
  -2   5  11 62.2114 3.72709  14 
  -2   5  11 66.8004 3.28709  20 
   1  -5 -11 21.9768 3.06807   1 
  -1  -5  11 25.0680 2.83587   5 
   1  -5 -11 23.3594 4.56029  23 
   1  -5 -11 18.9419 2.48920  22 
   1  -5 -11 22.6731 4.47357  24 
   1  -5 -11 19.9142 3.56506   5 
  -1   5  11 18.8430 2.83775  20 
   1   5 -11 18.9369 2.68722  20 
  -1   5  11 22.2365 3.01114  16 
   0  -5  11 33.1494 3.20170   5 
   0  -5 -11 31.8279 3.56231   5 
   0  -5 -11 29.6221 4.57321  23 
   0  -5 -11 21.6392 5.43620  24 
   0   5 -11 23.2263 2.75747  20 
   0   5  11 30.2102 2.82695  20 
   0   5  11 27.7232 3.27635  16 
  -1  -5 -11 54.6309 3.59785   5 
   1  -5  11 51.7304 3.51003   5 
   1  -5  11 60.1724 3.75022  11 
   1  -5  11 64.5212 4.38441  17 
  -1  -5 -11 49.1122 4.77918  23 
  -1   5 -11 51.3980 2.94040  20 
  -1   5 -11 51.5094 3.07008  16 
   1   5  11 60.6591 3.07490  20 
  -2  -5 -11 54.7161 3.11123   5 
   2  -5  11 49.3446 3.25500   5 
   2  -5  11 49.3425 3.19138  11 
   2  -5  11 55.9344 3.88353  17 
  -2   5 -11 48.4535 2.63322  16 
   2   5  11 45.7860 2.65865  20 
  -2   5 -11 49.2891 2.52920  20 
  -7   0  12 76.7450 4.44756   2 
  -7   0  12 76.9936 4.59614  17 
  -7   0  12 78.6221 3.32563  11 
  -7   0  12 65.5897 5.07602   6 
   7   0 -12 78.0207 3.05162  15 
  -6   0  12 7.71145 1.96815  22 
  -6   0  12 10.2045 2.96334  17 
  -6   0  12 7.58616 2.99743   2 
   6   0 -12 12.5851 2.69023  20 
  -6   0  12 6.79134 1.97618  11 
   6   0 -12 9.49418 2.83919   3 
  -6   0  12 11.0681 3.72619   6 
  -5   0  12 21.8520 4.17523  22 
  -5   0  12 27.2617 3.87558  11 
   5   0 -12 20.4937 3.42399  20 
  -5   0  12 28.3910 6.23771   6 
  -5   0  12 39.1530 5.11295   2 
   5   0 -12 26.0272 3.54540  16 
   5   0 -12 25.5790 4.57158   3 
  -5   0  12 29.5380 5.66978  17 
   4   0 -12 114.037 4.97845  16 
  -4   0  12 116.125 7.44069  17 
   4   0 -12 116.723 4.85402  20 
  -4   0  12 101.839 6.77442   2 
  -4   0  12 115.983 5.22756  11 
   4   0 -12 107.153 4.62701  20 
   4   0 -12 114.625 6.03513   3 
   3   0 -12 15.1812 2.52205  20 
  -3   0  12 12.5129 3.32059   2 
   3   0 -12 18.6757 3.99624  16 
  -3   0  12 22.4546 3.87419  11 
  -3   0  12 17.3432 4.21056  17 
  -3   0  12 22.4797 3.22166  12 
  -2   0  12 9.32498 2.61410  25 
  -2   0  12 20.6291 3.41570  12 
   2   0 -12 10.1482 2.37493  16 
  -2   0  12 9.18456 2.38925  11 
  -2   0  12 16.1174 3.80926  17 
  -2   0  12 14.9217 3.28009   2 
  -2   0  12 9.51001 1.54992  13 
   2   0 -12 8.46174 6.26086  40 
  -1   0  12 58.0347 4.05708  12 
  -1   0  12 56.5958 3.10127  13 
  -1   0  12 53.6230 6.52308  17 
  -1   0  12 51.8971 5.88244   2 
  -1   0  12 50.7856 3.95495  11 
  -1   0  12 62.3103 4.75729  25 
   1   0 -12 45.6516 3.74197  16 
   1   0 -12 55.6493 8.75262  40 
   0   0 -12 530.287 11.6738  15 
   0   0 -12 506.206 19.2876  40 
   0   0  12 520.091 16.0329  17 
   0   0  12 518.824 16.3654   2 
   0   0  12 525.532 13.8689  25 
   0   0  12 525.659 11.3484  13 
   0   0  12 528.516 11.8232  12 
   1   0  12 135.434 6.15444  25 
   1   0  12 147.648 5.47540  12 
  -1   0 -12 139.771 3.80224  15 
   1   0  12 140.500 4.76322  13 
   1   0  12 139.153 3.79199  15 
  -1   0 -12 135.724 4.67915  13 
   2   0  12 1.25432 2.17683  12 
   2   0  12 0.54680 2.79116  25 
  -2   0 -12 4.04785 3.14499  10 
   2   0  12 0.80202 1.38332  15 
  -2   0 -12 -0.2422 1.37426  13 
   3   0  12 27.9876 1.72043  15 
  -3   0 -12 25.8721 4.46365  10 
   3   0  12 26.9637 2.93548  13 
  -3   0 -12 35.9813 4.20684   1 
   3   0  12 28.6880 3.59152  12 
   3   0  12 35.3805 4.22540  25 
   4   0  12 32.5073 3.03341  12 
  -4   0 -12 32.6726 3.79609   1 
   4   0  12 27.7056 2.46449  13 
  -4   0 -12 26.5338 3.80778  10 
  -7  -1  12 32.4414 2.77169  11 
  -7  -1  12 36.2337 4.04619  17 
  -7   1  12 26.7218 4.25527   6 
  -7   1  12 31.2506 2.26316  22 
  -6  -1  12 68.8056 4.03711   5 
  -6  -1  12 78.8476 5.23866  17 
  -6  -1  12 77.4661 4.21042  11 
  -6  -1  12 65.9249 5.26303   2 
  -6  -1  12 65.7627 5.83933   6 
   6  -1 -12 62.5227 4.68486   3 
   6  -1 -12 76.8433 3.18180  15 
  -6   1  12 71.5136 5.14685   2 
  -6   1  12 75.3897 5.08882  17 
  -6   1  12 71.6879 3.81065  10 
  -6   1  12 68.3949 3.77787  22 
   6   1 -12 73.5086 3.77064  16 
   6   1 -12 75.4989 3.51252  20 
  -6   1  12 71.5252 6.14191   6 
  -5  -1  12 46.1703 4.17909   5 
  -5  -1  12 42.4038 5.24564   2 
   5  -1 -12 49.7309 4.82150   3 
  -5  -1  12 44.8936 5.69582  17 
   5  -1 -12 46.7217 3.31759  15 
  -5  -1  12 47.3698 3.55771  22 
  -5  -1  12 46.8875 4.25344  11 
   5   1 -12 44.7986 3.58326  20 
  -5   1  12 43.4973 3.23602  11 
   5   1 -12 42.8164 3.74284  20 
   5   1 -12 45.7290 3.93840  16 
  -5   1  12 30.4418 5.34859  17 
  -5   1  12 36.4871 6.33175   6 
  -5   1  12 53.7330 5.16597   2 
   5   1 -12 48.9948 4.61373   3 
  -4  -1  12 2.43599 2.32757  11 
  -4  -1  12 4.01775 2.58356   5 
  -4  -1  12 -2.7795 2.83736   2 
  -4  -1  12 0.21024 2.32984  22 
   4  -1 -12 0.02035 2.86284   3 
  -4  -1  12 1.97527 3.45135  17 
   4  -1 -12 -0.8454 2.18487  15 
   4   1 -12 1.38260 2.80382   3 
  -4   1  12 3.25756 2.04723  25 
  -4   1  12 3.40164 2.00164  11 
  -4   1  12 1.29680 3.67896  17 
  -4   1  12 3.25877 1.82519  12 
  -4   1  12 -0.9492 3.02943   2 
  -4   1  12 0.35228 4.31460   6 
   4   1 -12 -1.4315 2.09562  20 
   4   1 -12 1.24077 2.32027  16 
  -3  -1  12 10.1687 3.01844   2 
   3  -1 -12 13.2035 2.41457  15 
   3  -1 -12 7.51831 1.98946  16 
  -3  -1  12 4.00953 2.38498  11 
   3  -1 -12 6.84562 3.17504   3 
  -3  -1  12 7.78264 3.42171  17 
  -3   1  12 6.89713 1.54306  13 
  -3   1  12 7.56565 2.14274  12 
   3   1 -12 6.37018 2.37917  20 
  -3   1  12 5.21218 3.91965  17 
  -3   1  12 4.47680 3.04857   2 
  -3   1  12 11.3358 2.61652  25 
   3   1 -12 16.0402 3.77512  16 
  -3   1  12 9.06407 2.20121  11 
   2  -1 -12 70.9448 3.57774  15 
  -2  -1  12 64.7464 6.54387  17 
  -2  -1  12 58.3246 5.93422   2 
  -2  -1  12 63.9383 4.49486  11 
  -2   1  12 72.4506 4.31939  12 
  -2   1  12 69.4559 3.51977  13 
   2   1 -12 70.0968 4.35433  16 
   2   1 -12 67.9113 4.32954  20 
  -2   1  12 72.5787 6.15856   2 
  -2   1  12 69.8041 4.94744  25 
   1  -1 -12 127.075 10.5248  40 
  -1  -1  12 112.900 7.26242  17 
  -1  -1  12 124.261 5.22741  11 
  -1  -1  12 110.747 6.87802   2 
  -1  -1  12 117.260 4.22557  12 
   1  -1 -12 116.393 3.82216  15 
  -1   1  12 118.527 7.03404   2 
  -1   1  12 119.733 3.92831  15 
   1   1 -12 116.120 5.05037  16 
  -1   1  12 110.212 6.01443  25 
  -1   1  12 111.005 5.10083  12 
   1   1 -12 114.464 4.78146  20 
   0  -1  12 5.59837 2.15058  11 
   0  -1  12 1.46171 3.17322   2 
   0  -1  12 8.62450 1.99702  12 
   0  -1  12 3.85739 3.41868  17 
   0  -1 -12 4.19222 3.51293  10 
   0  -1  12 7.75822 2.36367  25 
   0  -1 -12 2.57349 1.74211  13 
   0   1 -12 4.41308 2.10561  16 
   0   1  12 5.87552 3.16733   2 
   0   1  12 4.80122 2.85721  25 
   0   1 -12 9.81673 4.31963  27 
   0   1  12 1.20626 2.47054  12 
   0   1 -12 5.84558 2.93009  14 
   0   1  12 5.14410 1.97583  15 
   1  -1  12 35.0074 5.32879  17 
  -1  -1 -12 45.0642 4.98870  10 
  -1  -1 -12 40.3410 2.09554  13 
   1  -1  12 41.0627 2.07843  13 
   1  -1  12 40.8376 3.89481  25 
   1  -1  12 39.0171 3.36164  11 
   1  -1  12 43.7043 3.77710  12 
  -1  -1 -12 38.4616 3.34546  11 
  -1  -1 -12 48.8142 5.28615   1 
   1   1  12 42.4625 3.33031  15 
   1   1  12 41.1024 2.83920  16 
  -1   1 -12 33.5534 3.00970  16 
   1   1  12 33.2463 4.44293  12 
   1   1  12 41.3603 4.98747  25 
  -1   1 -12 35.8051 4.77243  14 
  -1   1 -12 33.5404 3.12574  15 
   2  -1  12 27.4023 2.20742  13 
   2  -1  12 21.8072 5.26539  17 
  -2  -1 -12 27.1434 3.13843  11 
   2  -1  12 27.7584 3.99151  25 
  -2  -1 -12 28.7833 5.67885  24 
  -2  -1 -12 20.5013 4.65245  10 
  -2  -1 -12 28.4513 4.56884   1 
   2  -1  12 24.8564 3.37043  12 
  -2   1 -12 25.0982 2.07322  15 
   2   1  12 27.3058 4.82337  25 
  -2   1 -12 22.3333 4.13994  14 
   2   1  12 28.9293 3.43037  15 
   2   1  12 31.1439 3.89717  12 
   2   1  12 25.5091 2.79246  16 
   3  -1  12 165.502 5.91807  25 
  -3  -1 -12 163.369 6.20005  10 
  -3  -1 -12 157.976 8.04006  24 
  -3  -1 -12 158.039 6.48233   1 
   3  -1  12 158.912 3.78772  13 
   3  -1  12 170.467 4.99651  12 
  -3  -1 -12 163.661 5.07440  11 
   3   1  12 156.779 5.52137  12 
  -3   1 -12 161.985 3.99938  13 
   3   1  12 166.127 6.48985  25 
  -3   1 -12 158.444 5.45057  14 
   3   1  12 162.189 4.61601  16 
   3   1  12 164.943 4.83602  15 
  -4  -1 -12 68.7648 4.11887   1 
  -4  -1 -12 60.0615 3.61421  22 
   4  -1  12 66.2741 2.98608  12 
  -4  -1 -12 74.2554 3.61281  10 
  -4   1 -12 68.5046 4.29926  10 
   4   1  12 63.4042 2.62130  15 
   4   1  12 61.0170 3.49508  12 
   6  -2 -12 62.3208 2.48326  13 
  -6  -2  12 70.5760 4.08722  11 
  -6  -2  12 62.1636 3.59200   5 
   6  -2 -12 60.7838 4.15208   3 
   6  -2 -12 55.0339 3.78747   4 
  -6  -2  12 65.7568 4.58644  17 
  -6   2  12 54.3223 5.43381   6 
  -6   2  12 62.9675 3.76106  10 
   6   2 -12 60.3898 3.20141  20 
   5  -2 -12 90.1704 5.25970   3 
  -5  -2  12 87.1348 5.73427  17 
   5  -2 -12 89.2175 3.41389  13 
  -5  -2  12 82.7107 4.38925   5 
  -5   2  12 93.4399 7.36342   6 
   5   2 -12 84.6562 4.01138  20 
  -5   2  12 85.7656 3.19697  12 
  -4  -2  12 1.08135 1.84132  22 
  -4  -2  12 2.77096 3.23285  17 
   4  -2 -12 4.02868 1.77382  13 
   4  -2 -12 -0.2203 2.90165   3 
  -4  -2  12 2.41667 4.75220  43 
  -4  -2  12 3.12922 2.36366   5 
  -4   2  12 -0.0040 2.37801  14 
  -4   2  12 1.21172 2.35404  25 
  -4   2  12 2.04269 1.92711  12 
  -4   2  12 -0.3918 1.22633  13 
   4   2 -12 -0.6027 2.17480  20 
   3  -2 -12 3.91047 1.79641  13 
  -3  -2  12 8.25389 5.47138  43 
  -3  -2  12 6.39059 3.29324  17 
  -3  -2  12 2.68975 2.36896   5 
  -3  -2  12 3.79278 2.25793  22 
   3  -2 -12 2.48995 3.07444   3 
  -3   2  12 2.88336 2.19410  12 
  -3   2  12 4.46930 2.72544  25 
   3   2 -12 5.31435 2.33372  20 
  -3   2  12 5.27011 1.88592  13 
  -2  -2  12 32.3636 4.00488  11 
  -2  -2  12 29.6529 3.84527  22 
   2  -2 -12 31.6710 2.77430  13 
  -2  -2  12 30.3805 4.36727   5 
  -2  -2  12 35.9419 5.77745  17 
   2  -2 -12 33.0147 5.01018  10 
   2   2 -12 40.7821 3.70497  20 
  -2   2  12 31.9861 4.68426  25 
  -2   2  12 36.7964 2.85840  15 
  -2   2  12 31.3375 3.94928  12 
  -1  -2  12 228.883 7.57304  22 
   1  -2 -12 251.611 8.71879  10 
   1  -2 -12 245.783 9.26965   1 
  -1  -2  12 243.104 9.57480  17 
   1  -2 -12 248.593 5.38358  13 
  -1  -2  12 248.438 7.85192  11 
   1   2 -12 244.622 7.46982  16 
  -1   2  12 238.789 8.37564  25 
  -1   2  12 246.259 7.14652  12 
  -1   2  12 246.283 6.71542  16 
   1   2 -12 259.745 11.1527  27 
   1   2 -12 243.354 6.88061  20 
   0  -2  12 10.8414 2.42049  11 
   0  -2 -12 13.6153 4.22478  24 
   0  -2  12 7.20498 3.33489   2 
   0  -2  12 12.7610 3.44444  17 
   0  -2 -12 11.5029 3.24404   1 
   0  -2 -12 8.61347 3.24858  10 
   0   2 -12 13.8716 2.99042  14 
   0   2  12 14.2088 2.96947  16 
   0   2 -12 8.71164 2.27254  16 
   0   2 -12 8.77289 2.24652  20 
   0   2 -12 8.90193 4.29936  27 
   0   2  12 9.10338 3.03226  25 
  -1  -2 -12 66.5864 5.13238  10 
  -1  -2 -12 71.8122 4.19011  11 
   1  -2  12 69.4458 5.86310   2 
   1  -2  12 73.2035 4.33851  11 
   1  -2  12 69.3619 5.66187  17 
  -1  -2 -12 79.3523 6.63728  24 
  -1  -2 -12 70.3757 5.51015   1 
  -1   2 -12 72.2738 3.87226  16 
   1   2  12 72.2571 3.89078  16 
  -1   2 -12 68.3924 4.75812  14 
  -1   2 -12 88.0185 7.29006  27 
  -2  -2 -12 25.2131 5.55170  24 
  -2  -2 -12 23.6647 4.06980  10 
  -2  -2 -12 23.8482 4.32194   1 
   2  -2  12 22.7320 2.77306  11 
  -2  -2 -12 21.8284 3.35589  11 
   2  -2  12 20.2263 4.72399  17 
   2   2  12 18.3279 3.08595  20 
  -2   2 -12 18.5532 2.43438  15 
   2   2  12 16.5335 3.21128  16 
  -2   2 -12 22.2236 2.51130  16 
  -2   2 -12 18.8552 2.94309  14 
  -3  -2 -12 168.054 5.40768  11 
  -3  -2 -12 159.840 7.73906  24 
  -3  -2 -12 171.966 6.24160   1 
  -3  -2 -12 162.057 5.46109  22 
  -3  -2 -12 169.502 5.49712  10 
   3  -2  12 158.243 6.64396  17 
   3   2  12 166.972 4.87052  20 
   3   2  12 166.284 5.09648  16 
  -3   2 -12 170.083 5.53251  14 
  -3   2 -12 161.619 4.39209  13 
  -4  -2 -12 47.9243 2.72027  11 
  -4  -2 -12 51.7599 2.67707  22 
  -4  -2 -12 47.8621 3.33567   1 
  -4   2 -12 54.2711 3.03034  14 
   4   2  12 49.9207 2.40998  16 
   4   2  12 49.1398 2.59708  15 
  -6  -3  12 42.1982 1.61007  21 
   6  -3 -12 44.6768 3.27547   4 
   6  -3 -12 45.5286 3.53259   3 
  -6  -3  12 45.8376 2.57741   5 
   6   3 -12 42.6940 2.65738  20 
  -6   3  12 37.2765 4.32971   6 
  -6   3  12 47.2646 3.36013  10 
   5  -3 -12 18.9387 3.49798   3 
   5  -3 -12 23.2057 4.27274  10 
  -5  -3  12 25.3007 2.95229   5 
   5  -3 -12 30.0809 3.61396   4 
  -5   3  12 31.2675 2.74747  14 
  -5   3  12 17.6422 5.15428   6 
  -5   3  12 23.0820 2.41842  12 
   5   3 -12 30.3067 2.79551  20 
   4  -3 -12 9.48194 2.81584   1 
  -4  -3  12 9.96534 2.11198   5 
   4  -3 -12 6.70148 3.02114  10 
  -4   3  12 13.5203 2.54417  14 
  -4   3  12 11.8548 2.06138  12 
  -4   3  12 5.81557 2.45061  25 
   4   3 -12 6.13191 2.08124  20 
  -4   3  12 11.1847 2.30662  13 
   3  -3 -12 12.2470 3.18954  10 
  -3  -3  12 9.07874 3.10864  17 
  -3  -3  12 10.5280 2.32339   5 
   3  -3 -12 9.59600 3.04406   1 
   3   3 -12 10.6744 2.28396  20 
  -3   3  12 13.3189 2.31024  15 
  -3   3  12 7.61728 2.24184  12 
  -3   3  12 11.9026 2.87853  25 
   2  -3 -12 22.6152 5.02295  10 
   2  -3 -12 34.2945 6.47851  24 
   2  -3 -12 26.8475 4.41465   1 
  -2  -3  12 31.6285 3.04631  22 
  -2  -3  12 29.2225 3.86217   5 
  -2  -3  12 24.6042 5.25333  17 
  -2  -3  12 22.3867 5.89004  43 
  -2   3  12 29.0540 2.78909  16 
  -2   3  12 37.8398 6.92231  27 
  -2   3  12 34.9354 4.09865  12 
   2   3 -12 32.6621 3.48357  20 
  -2   3  12 35.7320 4.57895  25 
  -1  -3  12 364.817 11.7080  17 
   1  -3 -12 364.311 11.2095   1 
  -1  -3  12 309.077 16.9744  43 
  -1  -3  12 352.631 10.3168   5 
   1  -3 -12 368.123 10.4271  10 
  -1  -3  12 364.035 8.85011  22 
   1  -3 -12 363.478 13.0363  24 
  -1   3  12 342.801 13.7810  27 
   1   3 -12 366.889 8.81761  20 
   1   3 -12 339.723 13.1783  27 
  -1   3  12 350.735 9.10400  16 
   0  -3  12 102.106 6.41071  17 
   0  -3  12 114.819 4.65574  22 
   0  -3 -12 109.833 5.78116   1 
   0  -3 -12 101.149 6.85108  24 
   0  -3  12 105.518 5.25350   5 
   0  -3  12 112.272 4.83277  11 
   0  -3 -12 112.780 5.23869  10 
   0   3 -12 107.953 4.38638  16 
   0   3 -12 107.775 7.86011  27 
   0   3  12 99.6939 4.25190  20 
   0   3 -12 103.150 4.39244  20 
   0   3 -12 110.657 5.30362  14 
   0   3  12 107.526 4.39002  16 
  -1  -3 -12 18.6983 5.33247  24 
   1  -3  12 23.7884 3.42907  11 
  -1  -3 -12 26.6770 3.47614  10 
   1  -3  12 27.1802 4.89314  17 
  -1  -3 -12 23.3191 3.97087  22 
   1  -3  12 20.5949 3.41250  22 
  -1  -3 -12 24.6225 4.29214   1 
  -1  -3 -12 27.0664 3.47083  11 
  -1   3 -12 20.2066 4.03290  14 
  -1   3 -12 25.6721 3.16551  16 
   1   3  12 26.2673 3.10445  20 
  -1   3 -12 23.4947 3.05251  20 
   1   3  12 22.3336 3.25126  16 
  -2  -3 -12 8.26924 3.33637  24 
  -2  -3 -12 24.1796 3.71351   1 
   2  -3  12 17.9647 4.12974  17 
   2  -3  12 11.9605 2.00929  11 
  -2  -3 -12 21.3786 3.32918  11 
   2  -3  12 12.5778 2.34483  22 
  -2  -3 -12 15.2028 2.42027  22 
  -2   3 -12 16.9533 3.66253  14 
   2   3  12 17.2101 3.00163  16 
  -2   3 -12 16.1191 2.43216  16 
   2   3  12 13.8457 2.63242  20 
  -3  -3 -12 2.30086 1.83367   1 
   3  -3  12 2.17770 2.37377  17 
  -3  -3 -12 1.64102 1.80684  11 
  -3  -3 -12 3.27173 1.49185  22 
  -3  -3 -12 0.49059 1.99585   5 
   3  -3  12 0.65200 1.80190  22 
  -3   3 -12 1.72989 1.03344  15 
  -3   3 -12 0.45926 1.41871  13 
   3   3  12 1.40728 1.66046  16 
   3   3  12 1.31034 1.52595  20 
  -3   3 -12 2.40123 1.97568  14 
   5  -4 -12 44.6793 3.20949  10 
   5  -4 -12 38.6061 3.21160   1 
  -5   4  12 31.7178 4.29126   6 
  -5   4  12 31.7527 2.55896  14 
  -5   4  12 34.4580 2.26698  12 
   4  -4 -12 56.4422 3.87892  10 
  -4  -4  12 62.9672 3.06182   5 
   4  -4 -12 56.6235 4.23216   1 
  -4   4  12 60.3845 3.49189  14 
  -4   4  12 52.8736 3.14877  12 
  -4   4  12 60.0897 2.56857  13 
   4   4 -12 57.4886 3.05083  20 
   3  -4 -12 21.7769 5.89666  24 
   3  -4 -12 35.0913 3.87206   1 
   3  -4 -12 28.2270 3.74885  10 
  -3  -4  12 30.3502 3.10276   5 
  -3   4  12 30.3623 3.36894  14 
  -3   4  12 26.5643 2.26737  15 
   3   4 -12 28.1477 2.99407  20 
  -3   4  12 21.6619 3.07526  12 
   2  -4 -12 161.298 6.17237   1 
   2  -4 -12 150.499 7.91834  24 
  -2  -4  12 154.447 5.46146   5 
   2  -4 -12 145.611 5.40138  22 
   2  -4 -12 152.596 5.44819  10 
  -2   4  12 148.009 4.65607  16 
   2   4 -12 154.861 4.77539  20 
   1  -4 -12 17.2154 3.87473   1 
   1  -4 -12 13.7857 4.22354  24 
   1  -4 -12 19.7199 3.22312  10 
   1  -4 -12 18.9957 3.26440  22 
  -1  -4  12 17.2130 3.15398   5 
  -1  -4  12 18.3218 4.13576  17 
   1   4 -12 15.2227 2.86444  20 
  -1   4  12 17.3732 2.80166  20 
  -1   4  12 17.9535 2.94105  16 
   0  -4  12 18.6872 4.13744  17 
   0  -4  12 10.9106 1.86002  22 
   0  -4 -12 9.50603 2.44964   1 
   0  -4 -12 16.3048 3.08112  22 
   0  -4 -12 16.6231 4.09940  24 
   0  -4  12 15.4766 3.24238   5 
   0  -4  12 15.2554 3.33722  11 
   0  -4 -12 8.63911 2.33868   5 
   0   4  12 13.4807 3.07977  16 
   0   4  12 15.3480 2.65764  20 
   0   4 -12 13.6870 2.11623  16 
   0   4 -12 10.1137 1.99193  20 
   1  -4  12 12.0634 3.01627  11 
  -1  -4 -12 10.1116 3.51071  24 
   1  -4  12 10.2222 2.19858   5 
   1  -4  12 12.1520 2.18264  22 
   1  -4  12 7.30678 2.76536  17 
  -1  -4 -12 10.9539 1.84706  22 
  -1  -4 -12 15.0096 2.92038   1 
  -1  -4 -12 16.9034 3.35213   5 
  -1   4 -12 9.64664 2.36880  14 
  -1   4 -12 8.49062 1.83848  16 
   1   4  12 18.8451 2.90040  16 
  -1   4 -12 14.9571 2.65882  20 
   1   4  12 13.5124 2.64889  20 
   2  -4  12 7.40656 1.52955  22 
  -2  -4 -12 8.24506 1.97733   5 
  -2  -4 -12 6.37337 1.84755  11 
   2  -4  12 3.88732 1.60525  11 
   2  -4  12 3.33210 2.48219  17 
  -2   4 -12 4.55004 1.52114  20 
  -2   4 -12 8.78926 2.02283  14 
  -2   4 -12 4.31513 1.41698  16 
   2   4  12 4.61350 1.56183  20 
   2   4  12 5.55210 1.63435  16 
   3  -5 -12 48.4421 3.07498   1 
   3  -5 -12 47.4362 2.60021  22 
  -3   5  12 47.7679 1.86257  15 
  -3   5  12 46.5310 2.92186  14 
   2  -5 -12 83.5910 3.57141   1 
  -2  -5  12 84.7958 3.21946   5 
   2  -5 -12 81.7907 2.80118  22 
  -2   5  12 82.7112 3.08162  15 
   2   5 -12 79.4135 3.09412  20 
  -2   5  12 79.8284 3.49768  14 
  -2   5  12 83.5430 2.92112  16 
  -1  -5  12 187.489 5.55640   5 
   1  -5 -12 181.816 6.03981   5 
  -1   5  12 188.568 4.87662  20 
   1   5 -12 189.156 4.94025  20 
  -1   5  12 189.386 5.23806  14 
  -1   5  12 188.275 5.09469  16 
   0  -5  12 74.7304 3.47854  11 
   0  -5  12 70.3317 3.25948   5 
   0  -5 -12 64.9180 3.60286   5 
   0   5 -12 71.1318 2.96279  20 
   0   5  12 75.5318 3.12341  16 
   0   5  12 74.8411 3.04719  20 
   0   5 -12 68.2421 3.06690  16 
   1  -5  12 55.4028 2.90782   5 
  -1  -5 -12 55.1479 3.09571   5 
   1  -5  12 49.2728 2.85975  11 
  -1   5 -12 46.9747 2.39716  20 
   1   5  12 50.4008 2.61510  16 
   1   5  12 47.8497 2.43203  20 
  -1   5 -12 55.5513 2.55632  16 
  -6   0  13 47.9429 2.57233  11 
  -6   0  13 46.8435 4.81467   6 
  -6   0  13 50.8633 4.20265  17 
  -6   0  13 45.3970 4.40262   2 
   6   0 -13 49.1325 2.72032  15 
   6   0 -13 47.7203 3.76160   3 
  -5   0  13 0.49001 2.70797   2 
  -5   0  13 3.04537 3.37846   6 
  -5   0  13 -1.7425 1.76202  11 
  -5   0  13 -1.3383 2.07174  22 
   5   0 -13 2.81018 2.74451   3 
  -5   0  13 1.72432 3.12690  17 
  -4   0  13 0.07616 2.89200   2 
  -4   0  13 2.07172 2.10796  11 
   4   0 -13 4.55375 2.86601   3 
   4   0 -13 0.60081 1.86773  16 
  -4   0  13 1.20919 3.35874  17 
   3   0 -13 90.0114 4.04135  16 
  -3   0  13 91.7722 4.35202  11 
  -3   0  13 84.5931 6.03233   2 
  -3   0  13 88.1628 6.32156  17 
  -2   0  13 71.9931 3.52278  12 
  -2   0  13 65.4032 3.87563  11 
  -2   0  13 66.2281 6.18081  17 
  -2   0  13 60.4396 5.69872   2 
   2   0 -13 62.9113 3.64128  16 
  -1   0  13 12.1449 3.13775   2 
   1   0 -13 18.8905 2.70649  15 
  -1   0  13 15.2308 2.12478  12 
  -1   0  13 15.1842 3.47359  25 
  -1   0  13 21.4471 5.30406  17 
   0   0  13 4.13778 3.12176   2 
   0   0 -13 3.92893 1.93909  13 
   0   0 -13 -0.7405 1.44421  15 
   0   0  13 3.38351 2.41821  25 
   0   0  13 3.79583 1.97611  12 
   0   0  13 4.76521 1.34051  13 
  -1   0 -13 139.225 3.99211  13 
   1   0  13 138.158 5.64162  25 
   1   0  13 134.181 4.97282  12 
   1   0  13 142.905 4.00492  13 
   1   0  13 139.780 7.23254   2 
   2   0  13 11.8204 2.44326  25 
   2   0  13 15.0088 3.08828  12 
   2   0  13 17.0207 2.31918  13 
  -2   0 -13 12.8466 2.99467  10 
  -3   0 -13 63.1582 4.16093   1 
  -3   0 -13 59.8946 4.14745  10 
   3   0  13 57.9346 3.25994  12 
   3   0  13 57.5307 2.22367  13 
   4   0  13 12.4841 2.08943  12 
  -4   0 -13 6.04200 1.97973   1 
  -4   0 -13 11.3368 2.68639  10 
  -6  -1  13 3.78664 2.39360   2 
   6  -1 -13 6.10540 1.45222  13 
  -6  -1  13 5.94349 2.44625  17 
  -6  -1  13 4.04242 1.65118  11 
  -6  -1  13 1.91700 1.61294   5 
   6  -1 -13 4.20143 2.12214   3 
  -6   1  13 0.46216 1.53061  10 
  -6   1  13 1.16621 3.12761   6 
  -6   1  13 1.62624 1.66902  22 
   6   1 -13 1.83856 1.52479  20 
  -6   1  13 2.58848 2.32268  17 
  -6   1  13 2.15109 2.24501   2 
  -5  -1  13 4.78219 2.09667  11 
  -5  -1  13 -0.2154 2.59498   2 
   5  -1 -13 3.22574 2.48238   3 
   5  -1 -13 2.52003 1.34391  15 
  -5  -1  13 4.91985 3.00017  17 
  -5  -1  13 3.06922 2.17352   5 
  -5  -1  13 5.26857 1.71403  22 
  -5   1  13 1.42817 2.76860  17 
  -5   1  13 1.22447 3.29548   6 
   5   1 -13 -1.3179 2.40434   3 
   5   1 -13 2.99612 1.86163  16 
  -5   1  13 0.46965 2.46162   2 
   5   1 -13 1.36110 1.81309  20 
  -4  -1  13 27.5808 3.54825  22 
   4  -1 -13 34.3096 2.64021  15 
  -4  -1  13 29.2601 3.70688  11 
  -4  -1  13 37.5399 4.74164   2 
   4  -1 -13 34.8442 4.45249   3 
  -4  -1  13 38.1451 5.51673  17 
  -4   1  13 40.4619 5.02329   2 
   4   1 -13 36.7925 4.30834   3 
  -4   1  13 37.5521 6.17201   6 
  -4   1  13 33.7033 5.12735  17 
   4   1 -13 33.0812 3.43408  16 
   4   1 -13 33.7598 3.25471  20 
   3  -1 -13 40.2771 4.64365   3 
   3  -1 -13 50.1688 2.86149  15 
  -3  -1  13 41.9857 6.24250  17 
  -3  -1  13 52.6216 3.93155  11 
  -3  -1  13 55.9158 4.26920  22 
  -3  -1  13 53.4210 5.16976   2 
   3   1 -13 56.9249 3.93419  16 
   3   1 -13 61.1970 3.70879  20 
  -3   1  13 49.5955 3.63426  25 
  -3   1  13 53.9230 3.49033  12 
  -3   1  13 49.3053 5.76942  17 
  -3   1  13 56.7189 4.98235   2 
  -2  -1  13 52.0843 4.09968  11 
  -2  -1  13 59.7271 5.25054   2 
   2  -1 -13 61.9566 2.38293  15 
   2  -1 -13 59.4605 3.37665  13 
   2  -1 -13 53.2948 4.57012   3 
  -2  -1  13 62.1216 5.95786  17 
   2   1 -13 66.5490 3.89195  20 
  -2   1  13 61.5408 5.56341   2 
   2   1 -13 65.1580 3.91025  16 
  -2   1  13 57.1091 4.34213  25 
  -2   1  13 63.1075 3.96908  12 
  -2   1  13 62.3394 2.68753  13 
   1  -1 -13 21.7350 2.66651  13 
  -1  -1  13 14.7006 3.86458  17 
  -1  -1  13 8.03888 3.03336   2 
  -1  -1  13 15.9199 3.52084  11 
  -1   1  13 11.3542 1.82132  13 
   1   1 -13 16.3733 3.14665  16 
  -1   1  13 17.2508 3.89087  25 
  -1   1  13 12.0407 3.06978   2 
  -1   1  13 18.4818 3.57722  12 
   0  -1  13 156.331 7.33188  17 
   0  -1  13 156.790 4.51108  12 
   0  -1  13 152.954 7.16726   2 
   0  -1 -13 158.015 3.91560  13 
   0  -1 -13 151.846 6.81560  10 
   0  -1  13 150.070 5.20965  11 
   0   1  13 162.899 7.24293   2 
   0   1 -13 155.967 4.82466  16 
   0   1 -13 152.668 4.94643  15 
   0   1  13 155.334 4.75313  13 
   0   1  13 153.328 3.70870  15 
   0   1  13 155.416 6.27119  25 
   0   1  13 156.489 5.34968  12 
  -1  -1 -13 113.449 5.74248   1 
  -1  -1 -13 106.653 5.88729  10 
   1  -1  13 109.919 3.85670  12 
   1  -1  13 103.409 6.20661  17 
   1  -1  13 107.672 4.46026  25 
   1  -1  13 107.647 6.17513   2 
   1   1  13 104.806 4.70214  12 
   1   1  13 103.798 5.26007  25 
   1   1  13 105.982 3.23160  15 
  -1   1 -13 106.899 3.42386  15 
   1   1  13 108.788 6.05073   2 
   2  -1  13 6.92159 1.95656  25 
  -2  -1 -13 13.4652 2.89488  10 
  -2  -1 -13 7.43871 2.61760   1 
   2  -1  13 9.92177 1.77119  12 
   2  -1  13 12.7409 2.89364   2 
   2   1  13 11.5652 2.11985  12 
  -2   1 -13 7.01919 1.44331  13 
   2   1  13 8.17045 2.42430  25 
   2   1  13 8.56521 1.39516  15 
   2   1  13 16.8208 4.04985   2 
  -3  -1 -13 32.1040 3.73561   1 
   3  -1  13 37.0288 2.53316  12 
  -3  -1 -13 37.9837 3.57089  10 
  -3   1 -13 34.8078 4.12584  10 
   3   1  13 33.7800 2.44420  13 
   3   1  13 33.7031 3.77869   2 
   3   1  13 34.5500 3.08291  12 
  -5  -2  13 9.57923 2.12117  11 
  -5  -2  13 13.6124 2.98557  17 
   5  -2 -13 13.3057 2.56786   3 
  -5  -2  13 9.30289 2.07926   5 
   5   2 -13 9.51319 1.85284  20 
  -5   2  13 9.67319 3.57279   6 
   5   2 -13 10.5750 2.02859  16 
   5   2 -13 12.9455 2.61070  20 
  -4  -2  13 84.6390 4.27605  11 
   4  -2 -13 78.1646 2.65293  13 
   4  -2 -13 76.6560 4.64332   3 
  -4  -2  13 90.5003 5.74975  17 
  -4  -2  13 79.2794 2.97403  22 
  -4  -2  13 79.0186 4.34896   5 
   4   2 -13 78.6444 3.78480  20 
   4   2 -13 79.4180 4.10167  16 
  -4   2  13 80.9997 3.43345  12 
  -4   2  13 75.5632 6.65698   6 
   4   2 -13 76.9411 4.65349   3 
   3  -2 -13 9.56183 1.90300  13 
  -3  -2  13 7.81487 2.32127  11 
   3  -2 -13 11.3723 3.22828  10 
  -3  -2  13 15.3674 3.54238  17 
  -3  -2  13 12.2723 3.08519   2 
  -3  -2  13 8.62183 2.15250  22 
  -3  -2  13 9.46997 2.52455   5 
  -3   2  13 10.7714 2.11546  12 
   3   2 -13 11.0086 2.19846  20 
   3   2 -13 9.50853 2.15657  16 
  -3   2  13 9.82576 1.55995  13 
  -3   2  13 9.26051 2.56493  25 
  -2  -2  13 35.1084 3.84686  11 
  -2  -2  13 32.1754 5.31581  17 
  -2  -2  13 27.9349 4.74198   2 
  -2  -2  13 33.2351 3.68315  22 
   2  -2 -13 31.4955 4.59352  10 
  -2  -2  13 41.8949 4.04102   5 
  -2   2  13 34.4083 2.93166  13 
   2   2 -13 37.8557 3.53575  16 
  -2   2  13 33.0596 3.66007  12 
   2   2 -13 32.8600 3.40437  20 
  -2   2  13 34.9644 4.14810  25 
  -1  -2  13 24.8325 3.60868  22 
   1  -2 -13 33.7132 4.61358  10 
  -1  -2  13 38.7911 4.75597   2 
  -1  -2  13 26.3454 5.00726  17 
  -1  -2  13 26.9273 3.65605  11 
   1  -2 -13 31.1962 4.61589   1 
   1   2 -13 25.4092 3.22226  20 
  -1   2  13 30.7935 4.14763  25 
   1   2 -13 23.4102 3.41890  16 
  -1   2  13 30.6716 2.40946  15 
  -1   2  13 30.9100 3.73480  12 
   0  -2 -13 46.2535 4.78748  10 
   0  -2  13 38.4883 3.55158  11 
   0  -2  13 41.3808 5.21231  17 
   0  -2  13 40.6707 5.25537   2 
   0  -2 -13 36.2761 4.81560   1 
   0   2  13 39.1564 3.83515  12 
   0   2  13 43.6782 2.77719  15 
   0   2  13 37.7713 4.41471  25 
   0   2 -13 37.7260 3.24628  16 
   0   2 -13 45.5311 3.26547  20 
  -1  -2 -13 5.45097 3.64558  24 
  -1  -2 -13 7.37636 2.74554   1 
   1  -2  13 11.9734 2.77883   2 
   1  -2  13 8.46970 1.83831  11 
  -1  -2 -13 10.8028 2.73892  10 
   1  -2  13 8.38528 3.09661  17 
  -1   2 -13 6.88382 1.53227  16 
   1   2  13 4.89472 1.97532  12 
   1   2  13 5.11941 2.59945  25 
  -1   2 -13 6.98345 1.78465  15 
  -1   2 -13 9.01148 2.53573  14 
   1   2  13 7.60629 1.84144  15 
   1   2  13 5.63564 1.48783  16 
   2  -2  13 11.5177 2.60589   2 
  -2  -2 -13 10.8966 2.32573  22 
   2  -2  13 6.98387 2.73747  17 
  -2  -2 -13 13.9675 3.50801   1 
  -2  -2 -13 14.0971 3.37360  10 
  -2  -2 -13 7.62690 3.38919  24 
   2   2  13 9.46108 1.78540  15 
   2   2  13 16.2088 2.02107  16 
  -2   2 -13 8.24203 2.33704  14 
  -2   2 -13 7.45673 1.54427  13 
  -3  -2 -13 18.9067 2.53999  22 
  -3  -2 -13 20.9596 3.06591   1 
   3   2  13 19.7394 1.80162  15 
   5  -3 -13 48.9410 3.64981  10 
  -5  -3  13 49.2394 2.78432   5 
  -5   3  13 39.7910 4.60970   6 
   5   3 -13 47.6257 2.59822  20 
   5   3 -13 42.6356 2.64635  20 
  -4  -3  13 39.5174 3.23986   5 
   4  -3 -13 43.3082 4.10604  10 
   4  -3 -13 32.8801 3.81115   1 
  -4  -3  13 44.7924 4.20471  17 
  -4   3  13 37.3976 5.35431   6 
   4   3 -13 40.6876 2.94901  20 
  -4   3  13 43.3123 2.79100  12 
  -4   3  13 44.8740 3.14196  14 
   3  -3 -13 31.7869 3.95963  10 
  -3  -3  13 29.5796 4.92267  17 
  -3  -3  13 29.8485 3.40951   5 
  -3  -3  13 28.3595 3.66085  11 
   3  -3 -13 29.0244 4.11088   1 
   3   3 -13 28.5203 2.94893  20 
  -3   3  13 28.4110 3.32891  14 
  -3   3  13 22.9585 2.61014  13 
  -3   3  13 27.5652 3.04240  12 
   2  -3 -13 13.4610 2.88983  10 
  -2  -3  13 18.0098 3.24226   5 
  -2  -3  13 7.92443 2.95839  17 
  -2  -3  13 8.68200 2.26627  11 
   2  -3 -13 9.21981 2.92806   1 
  -2  -3  13 12.0855 2.13388  22 
  -2   3  13 9.29637 1.50427  15 
   2   3 -13 9.28744 2.17712  16 
   2   3 -13 9.50172 2.02357  20 
  -2   3  13 4.33409 2.51538  25 
  -2   3  13 10.0889 2.02383  12 
  -1  -3  13 73.9370 4.29632   5 
  -1  -3  13 78.5228 3.49785  22 
   1  -3 -13 78.1604 4.87007   1 
  -1  -3  13 88.0957 4.19799  11 
   1  -3 -13 77.6330 6.25165  24 
   1  -3 -13 82.8111 4.90813  10 
  -1  -3  13 77.2773 5.41395  17 
  -1   3  13 86.4778 2.96554  16 
   1   3 -13 80.7365 3.61386  20 
  -1   3  13 77.1356 3.91684  12 
   1   3 -13 80.4495 3.78759  16 
  -1   3  13 82.8048 3.23430  15 
   0  -3 -13 2.48408 3.54064  24 
   0  -3  13 5.34195 2.70729  17 
   0  -3 -13 8.93688 2.36593  10 
   0  -3 -13 4.86080 2.49545   1 
   0  -3  13 5.57746 1.86788  22 
   0  -3  13 5.95378 1.94744  11 
   0  -3 -13 1.55879 2.36083  22 
   0   3 -13 5.70375 1.73834  20 
   0   3 -13 2.59042 1.85191  16 
   0   3  13 1.25280 1.93611  15 
   0   3  13 3.49546 1.53145  16 
   1  -3  13 -1.6849 2.44150  17 
  -1  -3 -13 3.21094 1.81756  10 
  -1  -3 -13 1.68592 2.23377   1 
  -1  -3 -13 -1.4556 3.07010  24 
   1  -3  13 2.32609 1.85992  22 
   1  -3  13 -1.3083 1.61053  11 
  -1  -3 -13 -0.5865 2.03718  22 
  -1   3 -13 0.43373 2.16776  14 
   1   3  13 -2.1011 1.50389  16 
  -1   3 -13 -0.2481 1.52449  16 
   2  -3  13 39.2786 3.81524  17 
  -2  -3 -13 41.5665 2.61475  22 
   2  -3  13 43.1488 2.88857  22 
  -2  -3 -13 42.9044 3.13862   1 
  -2   3 -13 44.2709 3.18318  14 
   2   3  13 44.5367 2.81284  15 
  -2   3 -13 44.0135 1.94695  15 
   2   3  13 42.8813 2.36613  16 
   3  -4 -13 39.5485 3.42991   1 
   3  -4 -13 40.2491 3.04085  10 
  -3  -4  13 42.0438 2.67827   5 
   3  -4 -13 35.5273 3.23071  22 
  -3   4  13 34.9213 2.24182  13 
  -3   4  13 37.8217 2.88634  14 
   3   4 -13 34.4360 2.51958  20 
  -3   4  13 35.3948 2.75955  12 
   2  -4 -13 36.2275 3.39813   1 
  -2  -4  13 38.2362 2.94720   5 
   2  -4 -13 38.6800 2.98740  10 
   2  -4 -13 38.0336 3.00008  22 
  -2  -4  13 35.9236 3.49234  11 
   2   4 -13 37.4307 2.68005  20 
  -2   4  13 33.0133 1.97314  15 
  -2   4  13 35.6159 2.99256  12 
  -2   4  13 42.3934 3.16449  14 
   1  -4 -13 45.9810 3.13203  22 
   1  -4 -13 43.5825 3.49550   1 
  -1  -4  13 45.9238 4.23176  17 
  -1  -4  13 46.9250 3.31487  11 
  -1  -4  13 45.0271 3.17467   5 
   1   4 -13 46.5675 2.79651  20 
  -1   4  13 44.6899 2.45963  15 
   1   4 -13 42.2400 3.08260  16 
  -1   4  13 48.1270 2.29324  16 
   0  -4  13 51.7988 4.21362  17 
   0  -4 -13 49.0498 2.68242  22 
   0  -4  13 58.1429 3.30201   5 
   0  -4  13 47.1562 3.15757  11 
   0  -4 -13 43.5228 3.16785   1 
   0   4  13 46.3001 2.51708  16 
   0   4 -13 51.4777 2.76197  16 
   0   4 -13 48.0319 2.73436  20 
   1  -4  13 34.6295 3.57987  17 
  -1  -4 -13 31.4521 2.97383   5 
   1  -4  13 33.5024 2.50780  11 
   1  -4  13 36.0671 2.78320   5 
  -1   4 -13 35.6596 2.25625  16 
   1   4  13 34.6371 2.22381  20 
   1   4  13 33.8797 2.23455  16 
  -1   4 -13 31.3778 2.21523  20 
  -5   0  14 109.730 3.86155  22 
   5   0 -14 121.596 4.82046   3 
   5   0 -14 113.108 3.18803  15 
  -5   0  14 119.280 5.21372   2 
  -5   0  14 106.937 5.11003  17 
  -4   0  14 18.4215 4.32876  17 
  -4   0  14 14.4204 3.21078  22 
   4   0 -14 17.6832 2.37154  15 
  -4   0  14 12.5822 2.64506   2 
   4   0 -14 17.2960 3.58036   3 
   3   0 -14 3.00335 2.59953   3 
  -3   0  14 -0.3642 2.55247   2 
  -3   0  14 4.86521 3.11482  17 
   3   0 -14 2.36803 1.67849  15 
  -2   0  14 14.6299 3.39786  17 
  -2   0  14 17.4618 4.81283   2 
   2   0 -14 17.6856 2.19953  15 
  -1   0  14 0.74357 2.73327   2 
  -1   0  14 -1.3356 3.03587  17 
  -1   0  14 0.99803 1.44229  12 
   1   0 -14 -1.0188 1.57078  13 
   0   0 -14 64.4501 2.69032  13 
   0   0  14 63.8224 3.15761  12 
   0   0  14 68.9760 3.41576  25 
   0   0  14 66.1481 5.00308   2 
   1   0  14 4.51414 1.62216  12 
  -1   0 -14 3.64875 2.83628  10 
   1   0  14 4.31372 2.49319   2 
   2   0  14 17.6988 3.80481   2 
  -2   0 -14 18.4750 3.50256  10 
   2   0  14 25.7115 2.39540  12 
  -5  -1  14 43.9712 2.64012  11 
  -5  -1  14 39.6974 3.67153   2 
   5  -1 -14 40.4839 2.00765  13 
   5  -1 -14 41.5878 3.56845   3 
  -5  -1  14 44.1398 3.98858  17 
   5   1 -14 39.4852 2.46701  15 
  -5   1  14 40.1003 3.04024  22 
  -5   1  14 38.7541 3.55939   2 
   5   1 -14 35.7686 3.45621   3 
  -4  -1  14 14.2021 2.74592  22 
  -4  -1  14 18.0081 4.02615   2 
   4  -1 -14 10.2113 1.54470  13 
  -4  -1  14 11.3721 3.01216  17 
  -4  -1  14 14.9523 2.93648  11 
   4  -1 -14 14.1174 3.56847   3 
  -4   1  14 8.49884 2.47353   2 
   4   1 -14 14.0436 3.55480   3 
   4   1 -14 22.9848 2.52870  16 
  -3  -1  14 3.29355 2.64465   2 
  -3  -1  14 -0.1553 1.83883  11 
   3  -1 -14 4.52375 2.56307   3 
  -3  -1  14 1.44281 2.19848  22 
  -3  -1  14 -0.0628 3.02718  17 
   3  -1 -14 2.26036 1.48404  13 
   3   1 -14 3.11745 1.84309  16 
   3   1 -14 4.26228 2.50581   3 
  -3   1  14 6.59950 2.71051   2 
  -3   1  14 4.45987 1.56679  12 
  -2  -1  14 55.9692 4.75612   2 
  -2  -1  14 61.6342 4.16713  22 
  -2  -1  14 60.7147 3.49327  11 
   2  -1 -14 52.4234 2.65220  13 
  -2  -1  14 60.0681 5.57535  17 
  -2   1  14 63.7162 4.76074   2 
  -2   1  14 58.7508 3.15184  12 
  -2   1  14 55.3554 3.44425  25 
   2   1 -14 58.9573 3.23371  16 
  -1  -1  14 2.52571 1.60202  11 
  -1  -1  14 4.49901 2.83387  17 
   1  -1 -14 2.55901 2.63443  10 
  -1  -1  14 -3.0472 2.39961   2 
   1   1 -14 0.90335 1.62484  16 
  -1   1  14 -1.0211 2.09815  25 
  -1   1  14 3.44447 2.56303   2 
   1   1 -14 3.02955 1.67508  15 
  -1   1  14 0.76340 1.72974  12 
   0  -1 -14 3.43963 2.71215  10 
   0  -1  14 4.69714 2.69895   2 
   0  -1  14 0.21837 2.87262  17 
   0   1  14 1.97860 2.42840   2 
   0   1 -14 2.03915 1.31277  15 
   0   1  14 1.88373 1.73623  12 
   0   1  14 3.07952 2.09382  25 
   0   1  14 4.75526 1.29267  13 
   1  -1  14 25.8562 4.07948   2 
  -1  -1 -14 20.3812 3.92077  10 
  -1  -1 -14 22.2697 3.95086   1 
  -1   1 -14 17.1009 2.01701  13 
   1   1  14 21.0327 3.96035   2 
   1   1  14 15.4203 1.92279  13 
   1   1  14 18.2906 2.81618  12 
  -2  -1 -14 5.61744 2.23379   1 
  -2  -1 -14 4.86468 2.16705  10 
   2  -1  14 6.72677 2.27450   2 
   2   1  14 4.50073 1.02979  13 
   2   1  14 6.37106 2.12017   2 
   2   1  14 6.08314 1.53875  12 
  -4  -2  14 128.845 5.60415  17 
  -4  -2  14 129.006 4.60392   5 
   4  -2 -14 129.487 4.85832   3 
   4  -2 -14 117.393 5.08078  10 
  -4  -2  14 122.856 4.42548  11 
   4   2 -14 129.654 4.83721   3 
   4   2 -14 121.514 3.82465  20 
  -4   2  14 105.571 6.31420   6 
   4   2 -14 117.939 4.05941  16 
   4   2 -14 117.306 3.89238  20 
   3  -2 -14 11.9553 2.73070  10 
  -3  -2  14 8.87062 1.90046  11 
  -3  -2  14 13.8378 3.15565  17 
  -3  -2  14 8.77153 1.62407  22 
  -3  -2  14 8.37033 2.06801   5 
   3   2 -14 9.10815 1.80922  20 
   3   2 -14 9.91978 1.94038  16 
  -3   2  14 9.56991 1.55193  12 
   2  -2 -14 126.611 5.52506  10 
  -2  -2  14 117.146 4.22380  22 
   2  -2 -14 121.925 5.44934   1 
  -2  -2  14 118.769 4.48932  11 
  -2  -2  14 120.134 5.76445  17 
   2   2 -14 117.250 4.02705  20 
   2   2 -14 114.672 4.24870  16 
  -2   2  14 113.724 2.96068  13 
  -2   2  14 115.652 4.04800  12 
   1  -2 -14 27.5671 4.08366   1 
  -1  -2  14 31.7797 4.31768   2 
  -1  -2  14 31.1843 4.50049  17 
   1  -2 -14 30.5390 4.21323  10 
  -1  -2  14 32.3955 3.29684  22 
  -1  -2  14 34.0803 3.12305  11 
  -1   2  14 34.1852 3.06325  12 
  -1   2  14 35.0530 2.39667  13 
   1   2 -14 38.4435 2.78376  16 
   0  -2  14 4.81618 2.88588  17 
   0  -2  14 8.20180 1.53319  11 
   0  -2 -14 7.37651 2.52629   1 
   0  -2  14 3.95267 1.91366  22 
   0  -2 -14 6.77905 2.46258  10 
   0  -2  14 6.54161 2.29414   2 
   0   2  14 6.47572 1.49350  13 
   0   2 -14 7.69913 1.65300  15 
   0   2  14 6.12178 1.83844  12 
   0   2 -14 9.22008 1.47835  16 
  -1  -2 -14 74.9259 3.78855  10 
  -1  -2 -14 73.6617 4.19117   1 
   1  -2  14 64.7160 4.52129  17 
   1  -2  14 72.2585 3.67969  22 
   1  -2  14 76.7010 4.40405   2 
   1   2  14 68.4777 2.87933  13 
   1   2  14 71.7651 3.26468  12 
  -1   2 -14 70.7929 2.83549  13 
  -2  -2 -14 22.3352 2.65010  22 
  -2  -2 -14 28.8717 2.92010   1 
   2   2  14 30.9305 2.50055  12 
   2   2  14 29.6062 1.97552  13 
  -3  -3  14 167.450 5.24082   5 
   3  -3 -14 169.827 5.48812  10 
  -3  -3  14 169.864 5.19329  11 
  -3  -3  14 167.162 6.37954  17 
   3  -3 -14 170.825 5.81420   1 
  -3   3  14 150.133 7.50881   6 
  -3   3  14 165.296 4.26429  12 
   3   3 -14 172.946 5.58731   3 
   3   3 -14 157.544 4.52131  20 
  -3   3  14 163.521 4.65943  14 
   3   3 -14 167.915 4.86586  16 
  -2  -3  14 120.448 5.32443  17 
   2  -3 -14 113.353 4.55149  10 
   2  -3 -14 116.865 4.99352   1 
  -2  -3  14 112.997 4.40218   5 
  -2  -3  14 117.194 4.22921  11 
  -2   3  14 114.937 3.13914  13 
  -2   3  14 111.539 3.79275  12 
   2   3 -14 114.204 3.88391  16 
  -2   3  14 107.915 3.91697  14 
   2   3 -14 110.468 3.76673  20 
  -1  -3  14 4.53101 1.08246  22 
  -1  -3  14 3.60672 1.73992   5 
  -1  -3  14 6.56150 2.59999  17 
   1  -3 -14 5.11303 2.00797  10 
   1  -3 -14 6.50056 2.27428   1 
   1  -3 -14 4.08566 2.01904  22 
  -1  -3  14 4.30656 1.67092  11 
  -1   3  14 5.04705 1.69338  12 
   1   3 -14 5.02388 1.53645  16 
  -1   3  14 4.97940 1.36780  13 
   1   3 -14 5.82570 1.58660  20 
   0  -3  14 45.1395 2.64916  11 
   0  -3 -14 37.4024 3.01866  22 
   0  -3  14 45.1264 4.07091  17 
   0  -3  14 41.6720 2.30957  22 
   0  -3 -14 47.4286 3.42340   1 
   0  -3 -14 44.2184 2.83754  10 
   0   3  14 41.9731 2.38073  13 
   0   3 -14 41.2938 2.25078  16 
   0   3 -14 41.4031 2.43402  15 
   0   3  14 45.6282 2.82465  12 
  -1  -3 -14 0.27123 1.65508   1 
  -1  -3 -14 0.30964 1.43799  22 
   1  -3  14 0.84412 2.09963  17 
   1  -3  14 1.19830 1.17796  22 
  -1   3 -14 2.08849 0.93919  15 
  -3   0  15 1.00073 1.89514  22 
   3   0 -15 2.43887 2.14494   3 
   3   0 -15 -2.5938 1.19353  13 
  -3   0  15 -3.9004 2.33705  17 
  -3   0  15 1.12594 2.07955   2 
  -2   0  15 1.66549 2.55549  17 
   2   0 -15 1.58818 1.23116  13 
   2   0 -15 1.15399 2.11456   3 
  -2   0  15 -2.1067 2.11126   2 
  -1   0  15 18.4447 3.69989   2 
   1   0 -15 21.3192 1.35651  13 
   0   0  15 3.98514 2.03938   2 
  -1   0 -15 2.00774 1.95373  10 
   1   0  15 1.22954 1.82641   2 
  -3  -1  15 48.2363 2.68920  22 
  -3  -1  15 51.1786 4.21320  17 
   3  -1 -15 44.9593 3.40803   3 
  -3  -1  15 49.9957 3.72779   2 
   3   1 -15 49.1307 3.59032   3 
   3   1 -15 47.9176 2.08540  15 
  -3   1  15 46.3797 3.61282   2 
  -2  -1  15 16.5371 3.49739   2 
  -2  -1  15 14.6381 3.84709  17 
  -2  -1  15 15.2520 2.84034  22 
   2  -1 -15 25.4487 3.82308  10 
   2   1 -15 20.6957 3.27109   3 
  -2   1  15 17.6660 3.37671   2 
   2   1 -15 19.6270 1.46469  15 
   1  -1 -15 135.930 5.22775  10 
  -1  -1  15 127.698 5.30770   2 
  -1  -1  15 122.765 4.47688  22 
  -1  -1  15 119.991 5.57622  17 
  -1   1  15 127.034 5.19558   2 
  -1   1  15 126.890 3.47557  12 
   1   1 -15 126.200 3.46171  13 
   0  -1 -15 69.0154 3.99760   1 
   0  -1  15 72.4613 4.40946  17 
   0  -1  15 76.9633 4.11620   2 
   0  -1 -15 72.5405 3.77377  10 
   0   1 -15 73.5586 2.19096  13 
   0   1  15 71.4038 3.98111   2 
   0   1  15 71.7465 2.69319  12 
  -1  -1 -15 28.5836 2.72263  10 
   2  -2 -15 9.12338 2.19385  10 
  -2  -2  15 8.34000 2.49923  17 
  -2  -2  15 15.5509 1.61741  22 
  -2   2  15 14.8128 1.94837  12 
   2   2 -15 9.94342 1.69518  15 
   1  -2 -15 12.7703 2.93397   1 
   1  -2 -15 9.26942 2.07421  10 
  -1  -2  15 13.4207 2.11905  22 
  -1  -2  15 10.9987 2.58309  17 
   1   2 -15 8.81934 1.37051  15 
  -1   2  15 12.6129 2.11352  12 
   0   0   0    0.00    0.00   0 
;
_shelx_hkl_checksum              88388

####################################################################### 
# 
# This file contains crystal structure data downloaded from the 
# Cambridge Structural Database (CSD) hosted by the Cambridge 
# Crystallographic Data Centre (CCDC).
# 
# Full information about CCDC data access policies and citation 
# guidelines are available at http://www.ccdc.cam.ac.uk/access/V1 
# 
# Audit and citation data items may have been added by the CCDC. 
# Please retain this information to preserve the provenance of 
# this file and to allow appropriate attribution of the data. 
# 
#######################################################################

data_sarpong107
_database_code_depnum_ccdc_archive 'CCDC 1400756'
_audit_update_record             
;
2015-05-13 deposited with the CCDC.
2015-06-18 downloaded from the CCDC.
;

_audit_creation_method           SHELXL-2014/7
_shelx_SHELXL_version_number     2014/7
_chemical_name_systematic        sarpong107
_chemical_name_common            EM07-137C
_chemical_melting_point          ?
_chemical_formula_moiety         ?
_chemical_formula_sum            'C26 H29 N3 O3'
_chemical_formula_weight         431.52

loop_
_atom_type_symbol
_atom_type_description
_atom_type_scat_dispersion_real
_atom_type_scat_dispersion_imag
_atom_type_scat_source
C C 0.0181 0.0091 'International Tables Vol C Tables 4.2.6.8 and 6.1.1.4'
H H 0.0000 0.0000 'International Tables Vol C Tables 4.2.6.8 and 6.1.1.4'
N N 0.0311 0.0180 'International Tables Vol C Tables 4.2.6.8 and 6.1.1.4'
O O 0.0492 0.0322 'International Tables Vol C Tables 4.2.6.8 and 6.1.1.4'

_space_group_crystal_system      orthorhombic
_space_group_IT_number           19
_space_group_name_H-M_alt        'P 21 21 21'
_space_group_name_Hall           'P 2ac 2ab'

_diffrn_refln_scan_width         1.0
_diffrn_refln_scan_rate          10
_space_group.centring_type       primitive

_shelx_space_group_comment       
; 
The symmetry employed for this shelxl refinement is uniquely defined 
by the following loop, which should always be used as a source of 
symmetry information in preference to the above space-group names. 
They are only intended as comments. 
;

loop_
_space_group_symop_operation_xyz
'x, y, z'
'-x+1/2, -y, z+1/2'
'x+1/2, -y+1/2, -z'
'-x, y+1/2, -z+1/2'

_cell_length_a                   8.7961(4)
_cell_length_b                   9.7026(5)
_cell_length_c                   35.0914(18)
_cell_angle_alpha                90
_cell_angle_beta                 90
_cell_angle_gamma                90
_cell_volume                     2994.9(3)
_cell_formula_units_Z            4
_cell_measurement_temperature    100(2)
_cell_measurement_reflns_used    9884
_cell_measurement_theta_min      2.52
_cell_measurement_theta_max      68.36

_exptl_crystal_description       plate
_exptl_crystal_colour            colorless
_exptl_crystal_density_meas      ?
_exptl_crystal_density_method    ?
_exptl_crystal_density_diffrn    0.957
_exptl_crystal_F_000             920
_exptl_transmission_factor_min   ?
_exptl_transmission_factor_max   ?
_exptl_crystal_size_max          0.060
_exptl_crystal_size_mid          0.040
_exptl_crystal_size_min          0.020
_exptl_absorpt_coefficient_mu    0.506
_shelx_estimated_absorpt_T_min   0.970
_shelx_estimated_absorpt_T_max   0.990
_exptl_absorpt_correction_type   multi-scan
_exptl_absorpt_correction_T_min  0.777
_exptl_absorpt_correction_T_max  0.929
_exptl_absorpt_process_details   SADABS
_exptl_absorpt_special_details   ?
_diffrn_ambient_temperature      100(2)
_diffrn_radiation_wavelength     1.54178
_diffrn_radiation_type           CuK\a
_diffrn_source                   'microfocus rotating anode'
_diffrn_measurement_device_type  'Bruker APEX-II CCD'
_diffrn_measurement_method       'phi and omega scans'
_diffrn_detector_area_resol_mean 8.366
_diffrn_reflns_number            39292
_diffrn_reflns_av_unetI/netI     0.0328
_diffrn_reflns_av_R_equivalents  0.0438
_diffrn_reflns_limit_h_min       -10
_diffrn_reflns_limit_h_max       10
_diffrn_reflns_limit_k_min       -10
_diffrn_reflns_limit_k_max       8
_diffrn_reflns_limit_l_min       -42
_diffrn_reflns_limit_l_max       42
_diffrn_reflns_theta_min         2.518
_diffrn_reflns_theta_max         68.506
_diffrn_reflns_theta_full        67.000
_diffrn_measured_fraction_theta_max 0.974
_diffrn_measured_fraction_theta_full 0.978
_diffrn_reflns_Laue_measured_fraction_max 0.974
_diffrn_reflns_Laue_measured_fraction_full 0.978
_diffrn_reflns_point_group_measured_fraction_max 0.972
_diffrn_reflns_point_group_measured_fraction_full 0.978
_reflns_number_total             5366
_reflns_number_gt                5041
_reflns_threshold_expression     'I > 2\s(I)'
_reflns_Friedel_coverage         0.742
_reflns_Friedel_fraction_max     0.970
_reflns_Friedel_fraction_full    0.977

_reflns_special_details          
; 
 Reflections were merged by SHELXL according to the crystal 
 class for the calculation of statistics and refinement. 
  
 Structure factors included contributions from the .fab file. 
  
 _reflns_Friedel_fraction is defined as the number of unique 
 Friedel pairs measured divided by the number that would be 
 possible theoretically, ignoring centric projections and 
 systematic absences. 
;

_computing_data_collection       'Bruker APEX2'
_computing_cell_refinement       'Bruker SAINT'
_computing_data_reduction        'Bruker SAINT'
_computing_structure_solution    SHELXT
_computing_structure_refinement  SHELXL-2014
_computing_molecular_graphics    ORTEP-32
_computing_publication_material  WinGX
_refine_special_details          ?
_refine_ls_structure_factor_coef Fsqd
_refine_ls_matrix_type           full
_refine_ls_weighting_scheme      calc
_refine_ls_weighting_details     
'w=1/[\s^2^(Fo^2^)+(0.0567P)^2^+3.5971P] where P=(Fo^2^+2Fc^2^)/3'
_atom_sites_solution_primary     iterative
_atom_sites_solution_secondary   difmap
_atom_sites_solution_hydrogens   geom
_refine_ls_hydrogen_treatment    constr
_refine_ls_extinction_method     none
_refine_ls_extinction_coef       .
_refine_ls_abs_structure_details 
; 
 Flack x determined using 1966 quotients [(I+)-(I-)]/[(I+)+(I-)] 
 (Parsons, Flack and Wagner, Acta Cryst. B69 (2013) 249-259). 
;
_refine_ls_abs_structure_Flack   -1.08(14)
_chemical_absolute_configuration ad
_refine_ls_number_reflns         5366
_refine_ls_number_parameters     293
_refine_ls_number_restraints     0
_refine_ls_R_factor_all          0.0660
_refine_ls_R_factor_gt           0.0628
_refine_ls_wR_factor_ref         0.1589
_refine_ls_wR_factor_gt          0.1563
_refine_ls_goodness_of_fit_ref   1.055
_refine_ls_restrained_S_all      1.055
_refine_ls_shift/su_max          0.000
_refine_ls_shift/su_mean         0.000

loop_
_atom_site_label
_atom_site_type_symbol
_atom_site_fract_x
_atom_site_fract_y
_atom_site_fract_z
_atom_site_U_iso_or_equiv
_atom_site_adp_type
_atom_site_occupancy
_atom_site_site_symmetry_order
_atom_site_calc_flag
_atom_site_refinement_flags_posn
_atom_site_refinement_flags_adp
_atom_site_refinement_flags_occupancy
_atom_site_disorder_assembly
_atom_site_disorder_group
C1 C 0.5760(5) 0.2190(5) 0.34561(12) 0.0316(9) Uani 1 1 d . . . . .
C2 C 0.7122(5) 0.1545(5) 0.32682(11) 0.0318(9) Uani 1 1 d . . . . .
H2A H 0.8047 0.1782 0.3415 0.038 Uiso 1 1 calc R U . . .
H2B H 0.7010 0.0530 0.3271 0.038 Uiso 1 1 calc R U . . .
C3 C 0.7302(4) 0.2022(5) 0.28697(12) 0.0294(9) Uani 1 1 d . . . . .
C4 C 0.8333(4) 0.1546(4) 0.25814(11) 0.0255(8) Uani 1 1 d . . . . .
C5 C 0.9424(4) 0.0478(5) 0.25696(12) 0.0288(9) Uani 1 1 d . . . . .
H5 H 0.9606 -0.0074 0.2788 0.035 Uiso 1 1 calc R U . . .
C6 C 1.0229(4) 0.0243(5) 0.22349(13) 0.0331(10) Uani 1 1 d . . . . .
H6 H 1.0955 -0.0481 0.2223 0.040 Uiso 1 1 calc R U . . .
C7 C 0.9971(5) 0.1075(5) 0.19140(13) 0.0330(9) Uani 1 1 d . . . . .
C8 C 1.1049(6) 0.1892(5) 0.13293(14) 0.0419(11) Uani 1 1 d . . . . .
C9 C 0.9579(6) 0.2719(6) 0.12661(13) 0.0504(14) Uani 1 1 d . . . . .
H9 H 0.9354 0.3114 0.1025 0.060 Uiso 1 1 calc R U . . .
C10 C 0.8620(6) 0.2868(6) 0.15631(14) 0.0475(13) Uani 1 1 d . . . . .
H10 H 0.7775 0.3474 0.1543 0.057 Uiso 1 1 calc R U . . .
C11 C 0.8870(5) 0.2119(5) 0.19078(12) 0.0347(10) Uani 1 1 d . . . . .
C12 C 0.8070(4) 0.2348(5) 0.22505(12) 0.0311(9) Uani 1 1 d . . . . .
C13 C 0.6487(4) 0.3075(5) 0.27107(12) 0.0284(9) Uani 1 1 d . . . . .
C14 C 0.5288(5) 0.3920(4) 0.28928(12) 0.0304(9) Uani 1 1 d . . . . .
C15 C 0.5500(5) 0.3696(5) 0.33350(12) 0.0331(10) Uani 1 1 d . . . . .
H15 H 0.6439 0.4213 0.3408 0.040 Uiso 1 1 calc R U . . .
C16 C 0.4178(5) 0.4330(5) 0.35724(14) 0.0393(11) Uani 1 1 d . . . . .
H16A H 0.4563 0.5091 0.3734 0.047 Uiso 1 1 calc R U . . .
H16B H 0.3385 0.4702 0.3401 0.047 Uiso 1 1 calc R U . . .
C17 C 0.3510(5) 0.3176(5) 0.38237(13) 0.0386(11) Uani 1 1 d . . . . .
C18 C 0.2001(6) 0.3495(6) 0.40206(16) 0.0521(14) Uani 1 1 d . . . . .
H18A H 0.1928 0.3019 0.4269 0.063 Uiso 1 1 calc R U . . .
H18B H 0.1875 0.4499 0.4061 0.063 Uiso 1 1 calc R U . . .
C19 C 0.0826(6) 0.2947(7) 0.37418(16) 0.0543(14) Uani 1 1 d . . . . .
H19A H -0.0147 0.2751 0.3873 0.065 Uiso 1 1 calc R U . . .
H19B H 0.0639 0.3618 0.3535 0.065 Uiso 1 1 calc R U . . .
C20 C 0.1515(5) 0.1648(6) 0.35879(16) 0.0480(13) Uani 1 1 d . . . . .
H20A H 0.1308 0.0854 0.3757 0.058 Uiso 1 1 calc R U . . .
H20B H 0.1130 0.1440 0.3329 0.058 Uiso 1 1 calc R U . . .
C21 C 0.4271(5) 0.1387(5) 0.33928(11) 0.0313(9) Uani 1 1 d . . . . .
C22 C 0.4808(5) 0.2694(6) 0.40887(13) 0.0409(11) Uani 1 1 d . . . . .
C23 C 1.2315(7) 0.2795(6) 0.14692(15) 0.0550(14) Uani 1 1 d . . . . .
H23A H 1.2067 0.3141 0.1724 0.083 Uiso 1 1 calc R U . . .
H23B H 1.2446 0.3574 0.1294 0.083 Uiso 1 1 calc R U . . .
H23C H 1.3259 0.2260 0.1480 0.083 Uiso 1 1 calc R U . . .
C24 C 1.1487(7) 0.1178(6) 0.09558(15) 0.0540(14) Uani 1 1 d . . . . .
H24A H 1.2372 0.0585 0.0999 0.081 Uiso 1 1 calc R U . . .
H24B H 1.1736 0.1874 0.0764 0.081 Uiso 1 1 calc R U . . .
H24C H 1.0632 0.0617 0.0866 0.081 Uiso 1 1 calc R U . . .
C25 C 0.5505(5) 0.5463(5) 0.28113(14) 0.0375(10) Uani 1 1 d . . . . .
H25A H 0.6542 0.5736 0.2880 0.056 Uiso 1 1 calc R U . . .
H25B H 0.4776 0.5997 0.2962 0.056 Uiso 1 1 calc R U . . .
H25C H 0.5337 0.5640 0.2540 0.056 Uiso 1 1 calc R U . . .
C26 C 0.3708(5) 0.3500(5) 0.27370(12) 0.0341(10) Uani 1 1 d . . . . .
H26A H 0.3682 0.3645 0.2461 0.051 Uiso 1 1 calc R U . . .
H26B H 0.2922 0.4064 0.2859 0.051 Uiso 1 1 calc R U . . .
H26C H 0.3522 0.2525 0.2793 0.051 Uiso 1 1 calc R U . . .
N1 N 0.6948(4) 0.3272(4) 0.23370(9) 0.0291(8) Uani 1 1 d . . . . .
H1 H 0.6578 0.3895 0.2180 0.035 Uiso 1 1 calc R U . . .
N2 N 0.3155(4) 0.1987(4) 0.35808(10) 0.0343(8) Uani 1 1 d . . . . .
N3 N 0.5959(4) 0.2220(4) 0.38757(10) 0.0384(9) Uani 1 1 d . . . . .
H3 H 0.6809 0.1934 0.3982 0.046 Uiso 1 1 calc R U . . .
O1 O 1.0765(4) 0.0780(3) 0.15841(9) 0.0387(8) Uani 1 1 d . . . . .
O2 O 0.4164(4) 0.0338(3) 0.31943(9) 0.0377(7) Uani 1 1 d . . . . .
O3 O 0.4792(4) 0.2780(4) 0.44338(9) 0.0544(10) Uani 1 1 d . . . . .

loop_
_atom_site_aniso_label
_atom_site_aniso_U_11
_atom_site_aniso_U_22
_atom_site_aniso_U_33
_atom_site_aniso_U_23
_atom_site_aniso_U_13
_atom_site_aniso_U_12
C1 0.026(2) 0.034(2) 0.035(2) 0.0006(18) 0.0019(17) -0.0035(18)
C2 0.028(2) 0.036(3) 0.031(2) 0.0039(18) -0.0014(17) 0.0038(18)
C3 0.0191(17) 0.035(2) 0.034(2) -0.0038(18) -0.0020(15) -0.0012(17)
C4 0.0290(19) 0.017(2) 0.0308(19) 0.0011(16) -0.0008(16) -0.0032(16)
C5 0.0157(17) 0.037(3) 0.034(2) 0.0025(18) -0.0010(15) 0.0031(17)
C6 0.0215(19) 0.035(3) 0.043(2) -0.0021(19) 0.0047(17) 0.0047(17)
C7 0.0231(19) 0.032(3) 0.044(2) -0.0004(19) 0.0044(18) -0.0001(17)
C8 0.045(3) 0.037(3) 0.043(3) -0.003(2) 0.010(2) 0.005(2)
C9 0.064(3) 0.059(4) 0.029(2) 0.012(2) 0.009(2) 0.021(3)
C10 0.041(3) 0.057(3) 0.044(3) 0.003(2) 0.013(2) 0.009(3)
C11 0.028(2) 0.036(3) 0.040(2) -0.0009(19) 0.0028(17) -0.0093(19)
C12 0.0239(19) 0.034(3) 0.036(2) -0.0042(18) -0.0029(16) -0.0042(17)
C13 0.0226(18) 0.027(2) 0.036(2) -0.0014(17) 0.0056(16) -0.0033(16)
C14 0.030(2) 0.021(2) 0.040(2) -0.0004(17) 0.0043(17) -0.0031(17)
C15 0.029(2) 0.032(3) 0.038(2) -0.0078(18) -0.0028(18) -0.0025(18)
C16 0.037(2) 0.039(3) 0.042(2) -0.009(2) 0.007(2) 0.003(2)
C17 0.037(2) 0.040(3) 0.038(2) -0.005(2) 0.0057(19) 0.001(2)
C18 0.038(3) 0.059(4) 0.059(3) 0.001(3) 0.018(2) 0.001(2)
C19 0.032(2) 0.070(4) 0.060(3) -0.008(3) 0.013(2) 0.013(3)
C20 0.027(2) 0.059(4) 0.058(3) -0.001(3) 0.003(2) 0.003(2)
C21 0.031(2) 0.037(3) 0.025(2) 0.0086(18) 0.0029(16) -0.0020(19)
C22 0.037(2) 0.049(3) 0.037(2) -0.011(2) 0.0062(19) -0.002(2)
C23 0.069(4) 0.049(3) 0.047(3) -0.004(2) 0.006(3) -0.009(3)
C24 0.057(3) 0.058(4) 0.047(3) -0.002(3) 0.018(3) 0.006(3)
C25 0.029(2) 0.040(3) 0.044(2) -0.001(2) -0.0014(18) 0.0095(19)
C26 0.028(2) 0.039(3) 0.035(2) -0.0008(19) 0.0055(17) 0.0009(19)
N1 0.0251(16) 0.033(2) 0.0291(16) 0.0025(14) -0.0005(13) 0.0045(15)
N2 0.0262(17) 0.039(2) 0.0374(18) 0.0022(16) 0.0017(15) -0.0018(16)
N3 0.0268(17) 0.050(3) 0.038(2) -0.0047(17) -0.0042(15) 0.0010(18)
O1 0.0359(17) 0.0389(19) 0.0412(17) -0.0019(14) 0.0139(14) 0.0016(14)
O2 0.0423(18) 0.0350(18) 0.0359(16) -0.0070(14) 0.0026(13) -0.0027(15)
O3 0.058(2) 0.079(3) 0.0264(16) -0.0057(16) 0.0058(15) 0.007(2)

_geom_special_details            
; 
 All esds (except the esd in the dihedral angle between two l.s. planes) 
 are estimated using the full covariance matrix.  The cell esds are taken 
 into account individually in the estimation of esds in distances, angles 
 and torsion angles; correlations between esds in cell parameters are only 
 used when they are defined by crystal symmetry.  An approximate (isotropic) 
 treatment of cell esds is used for estimating esds involving l.s. planes. 
;

loop_
_geom_bond_atom_site_label_1
_geom_bond_atom_site_label_2
_geom_bond_distance
_geom_bond_site_symmetry_2
_geom_bond_publ_flag
C1 N3 1.483(5) . ?
C1 C2 1.504(6) . ?
C1 C15 1.539(7) . ?
C1 C21 1.540(6) . ?
C2 C3 1.482(6) . ?
C2 H2A 0.9900 . ?
C2 H2B 0.9900 . ?
C3 C13 1.367(6) . ?
C3 C4 1.435(6) . ?
C4 C5 1.413(6) . ?
C4 C12 1.416(6) . ?
C5 C6 1.391(6) . ?
C5 H5 0.9500 . ?
C6 C7 1.404(6) . ?
C6 H6 0.9500 . ?
C7 O1 1.382(5) . ?
C7 C11 1.402(6) . ?
C8 O1 1.423(6) . ?
C8 C23 1.500(8) . ?
C8 C24 1.532(7) . ?
C8 C9 1.538(7) . ?
C9 C10 1.349(6) . ?
C9 H9 0.9500 . ?
C10 C11 1.428(7) . ?
C10 H10 0.9500 . ?
C11 C12 1.411(6) . ?
C12 N1 1.367(5) . ?
C13 N1 1.386(5) . ?
C13 C14 1.481(6) . ?
C14 C25 1.536(7) . ?
C14 C26 1.548(6) . ?
C14 C15 1.578(6) . ?
C15 C16 1.557(6) . ?
C15 H15 1.0000 . ?
C16 C17 1.541(7) . ?
C16 H16A 0.9900 . ?
C16 H16B 0.9900 . ?
C17 N2 1.468(6) . ?
C17 C18 1.529(6) . ?
C17 C22 1.545(7) . ?
C18 C19 1.519(8) . ?
C18 H18A 0.9900 . ?
C18 H18B 0.9900 . ?
C19 C20 1.499(8) . ?
C19 H19A 0.9900 . ?
C19 H19B 0.9900 . ?
C20 N2 1.480(6) . ?
C20 H20A 0.9900 . ?
C20 H20B 0.9900 . ?
C21 O2 1.237(5) . ?
C21 N2 1.318(6) . ?
C22 O3 1.214(5) . ?
C22 N3 1.341(6) . ?
C23 H23A 0.9800 . ?
C23 H23B 0.9800 . ?
C23 H23C 0.9800 . ?
C24 H24A 0.9800 . ?
C24 H24B 0.9800 . ?
C24 H24C 0.9800 . ?
C25 H25A 0.9800 . ?
C25 H25B 0.9800 . ?
C25 H25C 0.9800 . ?
C26 H26A 0.9800 . ?
C26 H26B 0.9800 . ?
C26 H26C 0.9800 . ?
N1 H1 0.8800 . ?
N3 H3 0.8800 . ?

loop_
_geom_angle_atom_site_label_1
_geom_angle_atom_site_label_2
_geom_angle_atom_site_label_3
_geom_angle
_geom_angle_site_symmetry_1
_geom_angle_site_symmetry_3
_geom_angle_publ_flag
N3 C1 C2 110.4(3) . . ?
N3 C1 C15 105.9(4) . . ?
C2 C1 C15 113.1(4) . . ?
N3 C1 C21 104.7(3) . . ?
C2 C1 C21 113.8(4) . . ?
C15 C1 C21 108.3(3) . . ?
C3 C2 C1 111.7(4) . . ?
C3 C2 H2A 109.3 . . ?
C1 C2 H2A 109.3 . . ?
C3 C2 H2B 109.3 . . ?
C1 C2 H2B 109.3 . . ?
H2A C2 H2B 107.9 . . ?
C13 C3 C4 106.5(4) . . ?
C13 C3 C2 124.2(4) . . ?
C4 C3 C2 129.3(4) . . ?
C5 C4 C12 119.3(4) . . ?
C5 C4 C3 133.3(4) . . ?
C12 C4 C3 107.3(4) . . ?
C6 C5 C4 119.4(4) . . ?
C6 C5 H5 120.3 . . ?
C4 C5 H5 120.3 . . ?
C5 C6 C7 120.0(4) . . ?
C5 C6 H6 120.0 . . ?
C7 C6 H6 120.0 . . ?
O1 C7 C11 119.1(4) . . ?
O1 C7 C6 118.1(4) . . ?
C11 C7 C6 122.7(4) . . ?
O1 C8 C23 111.6(4) . . ?
O1 C8 C24 103.8(4) . . ?
C23 C8 C24 110.9(4) . . ?
O1 C8 C9 109.8(4) . . ?
C23 C8 C9 111.5(5) . . ?
C24 C8 C9 108.9(4) . . ?
C10 C9 C8 118.1(4) . . ?
C10 C9 H9 121.0 . . ?
C8 C9 H9 121.0 . . ?
C9 C10 C11 120.2(5) . . ?
C9 C10 H10 119.9 . . ?
C11 C10 H10 119.9 . . ?
C7 C11 C12 116.4(4) . . ?
C7 C11 C10 119.2(4) . . ?
C12 C11 C10 124.4(4) . . ?
N1 C12 C11 130.7(4) . . ?
N1 C12 C4 107.2(4) . . ?
C11 C12 C4 122.1(4) . . ?
C3 C13 N1 109.6(4) . . ?
C3 C13 C14 127.7(4) . . ?
N1 C13 C14 122.7(4) . . ?
C13 C14 C25 111.8(4) . . ?
C13 C14 C26 110.0(3) . . ?
C25 C14 C26 107.6(4) . . ?
C13 C14 C15 105.3(4) . . ?
C25 C14 C15 107.6(4) . . ?
C26 C14 C15 114.7(3) . . ?
C1 C15 C16 109.7(4) . . ?
C1 C15 C14 114.8(3) . . ?
C16 C15 C14 112.6(4) . . ?
C1 C15 H15 106.4 . . ?
C16 C15 H15 106.4 . . ?
C14 C15 H15 106.4 . . ?
C17 C16 C15 107.7(4) . . ?
C17 C16 H16A 110.2 . . ?
C15 C16 H16A 110.2 . . ?
C17 C16 H16B 110.2 . . ?
C15 C16 H16B 110.2 . . ?
H16A C16 H16B 108.5 . . ?
N2 C17 C18 103.7(4) . . ?
N2 C17 C16 108.6(4) . . ?
C18 C17 C16 116.3(4) . . ?
N2 C17 C22 105.6(4) . . ?
C18 C17 C22 115.5(4) . . ?
C16 C17 C22 106.4(4) . . ?
C19 C18 C17 103.2(4) . . ?
C19 C18 H18A 111.1 . . ?
C17 C18 H18A 111.1 . . ?
C19 C18 H18B 111.1 . . ?
C17 C18 H18B 111.1 . . ?
H18A C18 H18B 109.1 . . ?
C20 C19 C18 104.6(4) . . ?
C20 C19 H19A 110.8 . . ?
C18 C19 H19A 110.8 . . ?
C20 C19 H19B 110.8 . . ?
C18 C19 H19B 110.8 . . ?
H19A C19 H19B 108.9 . . ?
N2 C20 C19 102.3(4) . . ?
N2 C20 H20A 111.3 . . ?
C19 C20 H20A 111.3 . . ?
N2 C20 H20B 111.3 . . ?
C19 C20 H20B 111.3 . . ?
H20A C20 H20B 109.2 . . ?
O2 C21 N2 126.1(4) . . ?
O2 C21 C1 124.2(4) . . ?
N2 C21 C1 109.7(4) . . ?
O3 C22 N3 126.1(5) . . ?
O3 C22 C17 124.8(4) . . ?
N3 C22 C17 109.1(4) . . ?
C8 C23 H23A 109.5 . . ?
C8 C23 H23B 109.5 . . ?
H23A C23 H23B 109.5 . . ?
C8 C23 H23C 109.5 . . ?
H23A C23 H23C 109.5 . . ?
H23B C23 H23C 109.5 . . ?
C8 C24 H24A 109.5 . . ?
C8 C24 H24B 109.5 . . ?
H24A C24 H24B 109.5 . . ?
C8 C24 H24C 109.5 . . ?
H24A C24 H24C 109.5 . . ?
H24B C24 H24C 109.5 . . ?
C14 C25 H25A 109.5 . . ?
C14 C25 H25B 109.5 . . ?
H25A C25 H25B 109.5 . . ?
C14 C25 H25C 109.5 . . ?
H25A C25 H25C 109.5 . . ?
H25B C25 H25C 109.5 . . ?
C14 C26 H26A 109.5 . . ?
C14 C26 H26B 109.5 . . ?
H26A C26 H26B 109.5 . . ?
C14 C26 H26C 109.5 . . ?
H26A C26 H26C 109.5 . . ?
H26B C26 H26C 109.5 . . ?
C12 N1 C13 109.3(3) . . ?
C12 N1 H1 125.3 . . ?
C13 N1 H1 125.3 . . ?
C21 N2 C17 118.7(4) . . ?
C21 N2 C20 129.5(4) . . ?
C17 N2 C20 111.9(4) . . ?
C22 N3 C1 118.1(4) . . ?
C22 N3 H3 121.0 . . ?
C1 N3 H3 121.0 . . ?
C7 O1 C8 117.3(3) . . ?

_refine_diff_density_max         0.388
_refine_diff_density_min         -0.265
_refine_diff_density_rms         0.051

_shelx_res_file                  
; 
  
    shelx.res created by SHELXL-2014/7 
  
TITL SIR2014 run in space group P 21 21 21 
CELL  1.54178   8.7961   9.7026  35.0914   90.000   90.000   90.000 
ZERR     4.00   0.0004   0.0005   0.0018    0.000    0.000    0.000 
LATT  -1 
SYMM  1/2 - X, - Y, 1/2 + Z 
SYMM  1/2 + X, 1/2 - Y, - Z 
SYMM  - X, 1/2 + Y, 1/2 - Z 
SFAC  C    H    N    O 
UNIT  104 116 12 12 
MERG   2 
ABIN 
FMAP   2 
PLAN   20 
SIZE     0.020   0.040   0.060 
ACTA   134.00 
BOND   $H 
LIST   4 
WPDB  -2 
L.S.  10 
TEMP  -173.00 
WGHT    0.056700    3.597100 
FVAR       0.17186 
C1    1    0.575972    0.218997    0.345613    11.00000    0.02605    0.03390 = 
         0.03478    0.00055    0.00192   -0.00352 
C2    1    0.712200    0.154492    0.326816    11.00000    0.02775    0.03648 = 
         0.03118    0.00388   -0.00144    0.00385 
AFIX  23 
H2A   2    0.804724    0.178170    0.341485    11.00000   -1.20000 
H2B   2    0.700957    0.052972    0.327079    11.00000   -1.20000 
AFIX   0 
C3    1    0.730222    0.202196    0.286966    11.00000    0.01912    0.03525 = 
         0.03386   -0.00381   -0.00199   -0.00117 
C4    1    0.833310    0.154645    0.258136    11.00000    0.02897    0.01675 = 
         0.03081    0.00107   -0.00081   -0.00316 
C5    1    0.942393    0.047817    0.256965    11.00000    0.01572    0.03726 = 
         0.03351    0.00246   -0.00103    0.00308 
AFIX  43 
H5    2    0.960554   -0.007422    0.278849    11.00000   -1.20000 
AFIX   0 
C6    1    1.022919    0.024273    0.223490    11.00000    0.02154    0.03454 = 
         0.04326   -0.00215    0.00472    0.00467 
AFIX  43 
H6    2    1.095460   -0.048146    0.222333    11.00000   -1.20000 
AFIX   0 
C7    1    0.997073    0.107468    0.191403    11.00000    0.02308    0.03237 = 
         0.04356   -0.00037    0.00435   -0.00011 
C8    1    1.104879    0.189152    0.132934    11.00000    0.04499    0.03728 = 
         0.04339   -0.00261    0.01028    0.00453 
C9    1    0.957925    0.271911    0.126613    11.00000    0.06393    0.05858 = 
         0.02861    0.01177    0.00864    0.02130 
AFIX  43 
H9    2    0.935373    0.311383    0.102492    11.00000   -1.20000 
AFIX   0 
C10   1    0.861994    0.286826    0.156309    11.00000    0.04147    0.05715 = 
         0.04380    0.00263    0.01262    0.00922 
AFIX  43 
H10   2    0.777484    0.347354    0.154290    11.00000   -1.20000 
AFIX   0 
C11   1    0.887023    0.211926    0.190784    11.00000    0.02808    0.03639 = 
         0.03954   -0.00086    0.00279   -0.00927 
C12   1    0.806979    0.234771    0.225049    11.00000    0.02390    0.03367 = 
         0.03562   -0.00415   -0.00285   -0.00423 
C13   1    0.648736    0.307496    0.271068    11.00000    0.02257    0.02666 = 
         0.03602   -0.00141    0.00564   -0.00332 
C14   1    0.528836    0.391995    0.289281    11.00000    0.02990    0.02130 = 
         0.04010   -0.00043    0.00426   -0.00306 
C15   1    0.549995    0.369643    0.333504    11.00000    0.02937    0.03233 = 
         0.03764   -0.00780   -0.00278   -0.00254 
AFIX  13 
H15   2    0.643937    0.421265    0.340842    11.00000   -1.20000 
AFIX   0 
C16   1    0.417770    0.432961    0.357242    11.00000    0.03678    0.03883 = 
         0.04241   -0.00931    0.00743    0.00270 
AFIX  23 
H16A  2    0.456255    0.509053    0.373373    11.00000   -1.20000 
H16B  2    0.338463    0.470192    0.340073    11.00000   -1.20000 
AFIX   0 
C17   1    0.351028    0.317604    0.382368    11.00000    0.03735    0.04018 =
[truncated: 1,310,229 more chars]
